# Supplementary material for: RNA-SeqEZPZ: a point-and-click pipeline for comprehensive transcriptomics analysis with interactive visualizations
Source: Gigascience. 2025 Nov 12;15:giaf133. doi: 10.1093/gigascience/giaf133 (PMC12857227; doi:10.1093/gigascience/giaf133)
Supplement: giaf133_Supplemental_Files [file giaf133_supplemental_files.zip]

Archive with 33 entries (33 files):
- Supplementary Figure 1.png
- Supplementary Figure 10.png
- Supplementary Figure 11.png
- Supplementary Figure 12.png
- Supplementary Figure 2.png
- Supplementary Figure 3.png
- Supplementary Figure 4.png
- Supplementary Figure 5.png
- Supplementary Figure 6.png
- Supplementary Figure 7.png
- Supplementary Figure 8.png
- Supplementary Figure 9.png
- Supplementary File 1.html
- Supplementary File 2.html
- Supplementary File 5.mov
- Supplementary File 6 (1).html
- Supplementary_Figure_13_volcano_HCI2509.pdf
- Supplementary_Figure_14_PAX3FOXO1_expr.pdf
- Supplementary_Figure_15_PCA_HCI2509.pdf
- Supplementary_Figure_16_PCA_Nrf2.pdf
- Supplementary_Figure_17_volcano_Nrf2.pdf
- Supplementary_Figure_18_pathway_Nrf2.pdf
- Supplementary_Figure_19_comparative_RaNAseq_RNASeqEZPZ.pdf
- Supplementary_Figure_20_PCA_seclidemstat.pdf
- Supplementary_File_10_Nrf2_RaNAseq_QC.pdf
- Supplementary_File_11_Nrf2_RNASeqEZPZ_QC.html
- Supplementary_File_12_Nrf2_RNASeqEZPZ_raw_QC.html
- Supplementary_File_3_plots_EE4.pdf
- Supplementary_File_4_up_genes_EF.txt
- Supplementary_File_7_EE4_OSC_report.html
- Supplementary_File_8_HCI2509_AWRI.html
- Supplementary_File_9_HCI2509_OSC.html
- Supplementary_Table_S1_comparison_other_pipelines.docx
