# Supplementary material for: RNA-SeqEZPZ: a point-and-click pipeline for comprehensive transcriptomics analysis with interactive visualizations
Source: Gigascience. 2025 Nov 12;15:giaf133. doi: 10.1093/gigascience/giaf133 (PMC12857227; doi:10.1093/gigascience/giaf133)
Supplement: giaf133_Supplemental_Files [file giaf133_supplemental_files.zip › Supplementary_File_4_up_genes_EF.txt]

Id	geneSymbol	iEF_emptyrep1	iEF_emptyrep2	iEF_EFrep1	iEF_EFrep2	iEF_EE4rep1	iEF_EE4rep2	norm.iEF_emptyrep1	norm.iEF_emptyrep2	norm.iEF_EFrep1	norm.iEF_EFrep2	norm.iEF_EE4rep1	norm.iEF_EE4rep2	baseMean	iEF_empty	iEF_EF	iEF_EE4	FoldChange	log2FoldChange	pvalue	padj	dispGeneEst	dispFit	dispMAP	dispersion	betaConv	maxCooks
ENSG00000004848	ARX	700	761	5472	6145	6187	7044	723	884	4998	5426	5878	7283	4198.7	804	5212	6580	6.514	2.704	4.99305830381834e-183	4.87687367790257e-180	0.0026	0.0039	0.0034	0.0034	TRUE	NA
ENSG00000043591	ADRB1	988	919	6045	6843	2117	1942	1021	1068	5522	6042	2011	2008	2945.22	1044	5782	2010	5.534	2.468	8.79212186283423e-178	7.9741405252384e-175	9e-04	0.0043	0.003	0.003	TRUE	NA
ENSG00000127152	BCL11B	1838	1663	8416	9091	4962	4689	1899	1933	7687	8027	4714	4848	4851.27	1916	7857	4781	4.101	2.036	2.02944221199754e-172	1.77716155081647e-169	0	0.0038	0.0022	0.0022	TRUE	NA
ENSG00000150672	DLG2	1581	1703	9560	13052	6610	8834	1633	1979	8732	11524	6280	9133	6547.02	1806	10128	7706	5.577	2.479	4.43876616995241e-160	3.1311796357206e-157	0.0037	0.0037	0.0037	0.0037	TRUE	NA
ENSG00000106537	TSPAN13	1568	1798	9417	14773	6872	9766	1620	2090	8602	13044	6529	10097	6996.76	1855	10823	8313	5.755	2.525	2.03716039373879e-158	1.39820778916207e-155	0.0044	0.0037	0.0039	0.0039	TRUE	NA
ENSG00000157240	FZD1	1928	2326	8950	11470	6092	7389	1991	2703	8175	10127	5788	7639	6070.75	2347	9151	6714	3.92	1.971	4.04720881226466e-143	2.14122641223877e-140	9e-04	0.0037	0.0026	0.0026	TRUE	NA
ENSG00000174469	CNTNAP2	280	275	4278	5798	1134	920	289	320	3908	5119	1077	951	1944.05	304	4514	1014	14.775	3.885	2.1017019358553e-140	1.06745441322091e-137	0.0196	0.0051	0.0095	0.0095	TRUE	NA
ENSG00000143032	BARHL2	326	293	3011	4233	1490	1528	337	341	2750	3738	1416	1580	1693.41	339	3244	1498	9.476	3.244	2.02742488784196e-128	8.04475859792914e-126	0.0102	0.0055	0.0069	0.0069	TRUE	NA
ENSG00000232783	FRG2FP	2480	3148	11953	15448	5721	7214	2562	3659	10918	13640	5435	7458	7278.67	3110	12279	6446	3.985	1.995	4.51276565161211e-127	1.73638914731348e-124	0.0022	0.0037	0.0031	0.0031	TRUE	NA
ENSG00000110092	CCND1	17601	20522	74788	94885	21710	25765	18181	23851	68313	83778	20626	26638	40231.18	21016	76046	23632	3.633	1.861	1.92883063990317e-125	7.3108438955733e-123	6e-04	0.0048	0.0029	0.0029	TRUE	NA
ENSG00000119537	KDSR	4007	4133	15047	18757	4556	5308	4139	4803	13744	16561	4328	5488	8177.41	4471	15152	4908	3.383	1.758	1.30213021892659e-124	4.79240534922328e-122	7e-04	0.0037	0.0025	0.0025	TRUE	NA
ENSG00000155011	DKK2	961	1266	7332	9995	13221	21344	993	1471	6697	8825	12561	22067	8769.06	1232	7761	17314	6.375	2.672	5.25908161895906e-117	1.78072503617954e-114	0.0106	0.0037	0.006	0.006	TRUE	NA
ENSG00000182752	PAPPA	1521	2300	5637	9335	11840	18583	1571	2673	5149	8242	11249	19213	8016.16	2122	6696	15231	3.177	1.668	1.12574037033141e-108	3.28599732236392e-106	6e-04	0.0037	0.0024	0.0024	TRUE	NA
ENSG00000173868	PHOSPHO1	241	304	1860	3528	902	1282	249	353	1699	3115	857	1325	1266.44	301	2407	1091	7.796	2.963	8.11423389527984e-107	2.28956633078479e-104	0.0074	0.0064	0.0067	0.0067	TRUE	NA
ENSG00000157851	DPYSL5	2183	1546	7743	6913	4765	3526	2255	1797	7073	6104	4527	3645	4233.44	2026	6588	4086	3.263	1.706	3.0663500158735e-103	8.11145402636536e-101	8e-04	0.0039	0.0027	0.0027	TRUE	NA
ENSG00000178568	ERBB4	261	295	1861	2726	1076	1565	270	343	1700	2407	1022	1618	1226.59	306	2054	1320	6.659	2.735	5.51616007333761e-103	1.44415345425164e-100	0.004	0.0065	0.0057	0.0057	TRUE	NA
ENSG00000166501	PRKCB	1170	1598	7386	11172	5232	9170	1209	1857	6747	9864	4971	9481	5688.01	1533	8306	7226	5.452	2.447	1.2576309130527e-102	3.25893235071155e-100	0.0099	0.0037	0.0058	0.0058	TRUE	NA
ENSG00000130558	OLFM1	987	1073	5926	6482	3811	4770	1020	1247	5413	5723	3621	4932	3659.18	1134	5568	4276	4.946	2.306	2.84192540152508e-94	6.38678721873712e-92	0.0081	0.0041	0.0055	0.0055	TRUE	NA
ENSG00000081277	PKP1	8151	7451	50626	50100	62924	72464	8419	8660	46243	44236	59782	74920	40376.49	8540	45240	67351	5.304	2.407	4.24498616860819e-93	9.4562652413864e-91	0.0097	0.0048	0.0066	0.0066	TRUE	NA
ENSG00000184613	NELL2	5564	7805	42513	59837	44914	79408	5747	9071	38832	52833	42671	82099	38542.27	7409	45832	62385	6.294	2.654	4.64317800042764e-91	9.58646384722439e-89	0.015	0.0047	0.0082	0.0082	TRUE	NA
ENSG00000105971	CAV2	2399	3047	8526	11302	5986	7607	2478	3541	7788	9979	5687	7865	6223.01	3010	8884	6776	2.975	1.573	2.08712581000034e-87	4.14082499569989e-85	0.0014	0.0037	0.0028	0.0028	TRUE	NA
ENSG00000181449	SOX2	1214	1060	4467	4421	3513	3418	1254	1232	4080	3904	3338	3534	2890.18	1243	3992	3436	3.211	1.683	6.58685623420236e-82	1.19480867191121e-79	0.0012	0.0044	0.0031	0.0031	TRUE	NA
ENSG00000198374	NA	3249	2734	9296	9558	5776	5321	3356	3178	8491	8439	5488	5501	5742.13	3267	8465	5494	2.591	1.374	6.27892046510354e-80	1.10731378618961e-77	0	0.0037	0.0023	0.0023	TRUE	NA
ENSG00000163406	SLC15A2	148	135	1475	1368	868	926	153	157	1347	1208	825	957	774.5	155	1278	891	8.253	3.045	3.22139457768992e-79	5.60324077400244e-77	0.009	0.0085	0.0087	0.0087	TRUE	NA
ENSG00000125851	PCSK2	3503	4573	10448	14897	6546	8770	3618	5315	9543	13153	6219	9067	7819.37	4466	11348	7643	2.554	1.353	9.94297867144886e-79	1.67219830040691e-76	5e-04	0.0037	0.0023	0.0023	TRUE	NA
ENSG00000256018	NA	5793	6074	15479	19160	11664	12709	5984	7059	14139	16917	11081	13140	11386.74	6522	15528	12110	2.38	1.251	1.50671003020515e-78	2.51729613270131e-76	0	0.0037	0.002	0.002	TRUE	NA
ENSG00000141968	VAV1	265	237	1525	1875	983	1101	274	275	1393	1656	934	1138	944.98	274	1524	1036	5.521	2.465	3.07229666682024e-78	5.06629700349999e-76	0.0025	0.0075	0.006	0.006	TRUE	NA
ENSG00000064300	NGFR	217	354	1900	2917	694	808	224	411	1736	2576	659	835	1073.56	318	2156	747	6.896	2.786	1.03961233017466e-76	1.67094652688516e-74	0.014	0.007	0.0088	0.0088	TRUE	NA
ENSG00000007968	E2F2	1153	1043	4407	4151	2889	2414	1191	1212	4025	3665	2745	2496	2555.71	1202	3845	2620	3.197	1.677	1.18949203204417e-75	1.87622050644483e-73	0.0012	0.0046	0.0034	0.0034	TRUE	NA
ENSG00000171954	CYP4F22	491	871	2082	4807	779	1722	507	1012	1902	4244	740	1780	1697.66	760	3073	1260	3.978	1.992	1.22701499043577e-75	1.92345961000718e-73	0.0029	0.0055	0.0047	0.0047	TRUE	NA
ENSG00000224417	RP11-503C24.6	448	330	2623	3190	1034	997	463	384	2396	2817	982	1031	1345.32	424	2606	1006	6.141	2.618	8.47261851554406e-75	1.28072706668001e-72	0.0138	0.0061	0.0084	0.0084	TRUE	NA
ENSG00000137259	NA	1928	1624	5909	5767	3728	3042	1991	1887	5397	5092	3542	3145	3509.2	1939	5244	3344	2.704	1.435	1.28186928297257e-73	1.82882418208362e-71	4e-04	0.0041	0.0026	0.0026	TRUE	NA
ENSG00000081803	CADPS2	1720	1961	6801	9700	2400	3549	1777	2279	6212	8565	2280	3669	4130.32	2028	7388	2974	3.623	1.857	1.94960818875386e-73	2.76593854488292e-71	0.0062	0.004	0.0047	0.0047	TRUE	NA
ENSG00000198848	CES1	1884	3342	6224	11903	1155	1863	1946	3884	5685	10510	1097	1926	4174.75	2915	8098	1512	2.807	1.489	1.6490764522573e-71	2.28843150300952e-69	0.0015	0.0039	0.0031	0.0031	TRUE	NA
ENSG00000146250	PRSS35	911	1393	3689	6348	2685	4945	941	1619	3370	5605	2551	5113	3199.67	1280	4488	3832	3.524	1.817	3.37454797256182e-71	4.65742640017432e-69	0.0048	0.0042	0.0044	0.0044	TRUE	NA
ENSG00000131409	LRRC4B	389	454	1763	2204	1209	1356	402	528	1610	1946	1149	1402	1172.74	465	1778	1276	3.841	1.941	1.90657849303887e-70	2.58917437597444e-68	0	0.0066	0.0043	0.0043	TRUE	NA
ENSG00000065989	PDE4A	566	441	2295	2118	923	762	585	513	2096	1870	877	788	1121.38	549	1983	832	3.616	1.854	5.02716189152241e-69	6.68401969817862e-67	0	0.0068	0.0041	0.0041	TRUE	NA
ENSG00000173698	ADGRG2	975	1635	3671	7119	2418	4922	1007	1900	3353	6286	2297	5089	3322.04	1454	4820	3693	3.321	1.732	1.31258983513238e-68	1.72710978565734e-66	0.0042	0.0042	0.0042	0.0042	TRUE	NA
ENSG00000173406	DAB1	1541	2033	5814	8786	3117	5049	1592	2363	5311	7758	2961	5220	4200.7	1978	6534	4090	3.311	1.727	9.56509474067254e-68	1.23302325349939e-65	0.0052	0.0039	0.0044	0.0044	TRUE	NA
ENSG00000163347	CLDN1	1601	2094	7520	8850	2524	2881	1654	2434	6869	7814	2398	2979	4024.5	2044	7342	2688	3.646	1.866	2.77222451872715e-65	3.43417764161347e-63	0.0084	0.004	0.0054	0.0054	TRUE	NA
ENSG00000124529	NA	3988	3849	10010	11448	7150	6996	4119	4473	9143	10108	6793	7233	6978.35	4296	9626	7013	2.24	1.163	1.09911834337393e-63	1.33550767129096e-61	1e-04	0.0037	0.0021	0.0021	TRUE	NA
ENSG00000197061	HIST1H4C	6512	5472	17591	19431	12836	12200	6726	6360	16068	17157	12195	12613	11853.18	6543	16612	12404	2.538	1.343	3.88096686034983e-63	4.67095513832151e-61	0.0018	0.0037	0.003	0.003	TRUE	NA
ENSG00000196083	IL1RAP	2288	2439	6607	9355	6750	8519	2363	2835	6035	8260	6413	8808	5785.59	2599	7148	7610	2.727	1.447	5.495389682145e-63	6.55189769850104e-61	0.0026	0.0037	0.0033	0.0033	TRUE	NA
ENSG00000124575	HIST1H1D	10653	8382	27125	25364	15989	13817	11004	9742	24777	22395	15190	14285	16232.16	10373	23586	14738	2.275	1.186	5.64619431391165e-63	6.70023853279376e-61	4e-04	0.0039	0.0023	0.0023	TRUE	NA
ENSG00000148704	VAX1	1730	1564	4962	5086	3059	2707	1787	1818	4532	4491	2906	2799	3055.45	1802	4512	2852	2.503	1.324	9.1247873363612e-63	1.06785241662163e-60	0	0.0043	0.0026	0.0026	TRUE	NA
ENSG00000172927	MYEOV	1151	1153	3902	4249	1447	1554	1189	1340	3564	3752	1375	1607	2137.69	1264	3658	1491	2.898	1.535	1.23175101661026e-61	1.42832498021998e-59	0	0.0049	0.0036	0.0036	TRUE	NA
ENSG00000134709	HOOK1	3937	4148	14604	17290	10405	13663	4067	4821	13340	15266	9885	14126	10250.79	4444	14303	12006	3.225	1.689	3.48664527467276e-61	3.97055411436389e-59	0.007	0.0037	0.0049	0.0049	TRUE	NA
ENSG00000198668	CALM1	12160	13301	40801	65115	12912	17449	12560	15459	37268	57493	12267	18040	25514.71	14010	47380	15154	3.318	1.73	3.69721122347416e-61	4.19154817054136e-59	0.007	0.0042	0.0052	0.0052	TRUE	NA
ENSG00000163898	LIPH	89	83	766	1163	462	645	92	96	700	1027	439	667	503.45	94	864	553	8.988	3.168	7.887334609688e-61	8.86278152270029e-59	0.0122	0.0112	0.0115	0.0115	TRUE	NA
ENSG00000172461	FUT9	218	264	1200	1497	693	841	225	307	1096	1322	658	870	746.3	266	1209	764	4.574	2.193	8.11380846934223e-61	9.07709982726635e-59	0.0013	0.0087	0.0061	0.0061	TRUE	NA
ENSG00000164647	STEAP1	773	568	4225	5925	1690	1722	798	660	3859	5231	1606	1780	2322.54	729	4545	1693	6.169	2.625	3.3813964025181e-60	3.76625270359417e-58	0.0293	0.0047	0.0115	0.0115	TRUE	NA
ENSG00000103257	SLC7A5	6534	4416	18953	17758	13746	10036	6749	5132	17312	15679	13060	10376	11384.77	5940	16496	11718	2.8	1.485	3.92788795288907e-60	4.35583906391345e-58	0.004	0.0037	0.0038	0.0038	TRUE	NA
ENSG00000171848	RRM2	10013	7367	23976	20741	14947	11317	10343	8562	21900	18313	14201	11701	14169.89	9452	20106	12951	2.128	1.09	5.50438084045214e-60	6.07755441057749e-58	0	0.0038	0.0021	0.0021	TRUE	NA
ENSG00000150394	CDH8	449	525	2275	2478	1774	2079	464	610	2078	2188	1685	2149	1529.13	537	2133	1917	4.009	2.003	1.94663857533669e-59	2.13081407847738e-57	0.0067	0.0058	0.0061	0.0061	TRUE	NA
ENSG00000165566	AMER2	439	299	2690	3581	1125	1097	453	348	2457	3162	1069	1134	1437.15	400	2810	1102	6.981	2.803	4.82619336437478e-59	5.21536938248075e-57	0.0316	0.0059	0.0129	0.0129	TRUE	NA
ENSG00000251460	RP11-1258F18.1	1062	1346	3735	6966	540	843	1097	1564	3412	6151	513	872	2268.03	1330	4782	692	3.5	1.807	1.49843351128171e-58	1.58552995912496e-56	0.007	0.0048	0.0055	0.0055	TRUE	NA
ENSG00000256553	TRAV1-2	147	223	1031	1523	271	340	152	259	942	1345	257	352	551.08	206	1144	304	5.635	2.494	1.62011214064564e-58	1.70716795899153e-56	0.0022	0.0106	0.0083	0.0083	TRUE	NA
ENSG00000197903	HIST1H2BK	8365	7669	20858	21291	14793	13652	8640	8913	19052	18799	14054	14115	13928.91	8776	18926	14084	2.157	1.109	2.00644747984949e-58	2.09686147122543e-56	1e-04	0.0038	0.0022	0.0022	TRUE	NA
ENSG00000198924	DCLRE1A	1640	1207	5631	6235	2462	2191	1694	1403	5143	5505	2339	2265	3058.29	1548	5324	2302	3.447	1.785	2.06256261749003e-58	2.14667121603112e-56	0.0089	0.0043	0.0055	0.0055	TRUE	NA
ENSG00000196787	HIST1H2AG	6786	6753	17555	19281	11462	11999	7009	7849	16035	17024	10890	12406	11868.74	7429	16530	11648	2.228	1.156	3.49973406501833e-58	3.62758149310778e-56	6e-04	0.0037	0.0024	0.0024	TRUE	NA
ENSG00000138074	SLC5A6	3141	1938	11028	10116	7408	5886	3244	2252	10073	8932	7038	6085	6270.91	2748	9502	6562	3.498	1.807	7.44354982678406e-58	7.6529938401288e-56	0	0.0037	0.0058	0.0058	TRUE	NA
ENSG00000184825	NA	4409	3718	11196	11575	8213	7875	4554	4321	10227	10220	7803	8142	7544.47	4438	10224	7972	2.304	1.204	1.39714402361961e-57	1.4192188991928e-55	8e-04	0.0037	0.0026	0.0026	TRUE	NA
ENSG00000112290	WASF1	2770	2958	6723	8453	6502	7359	2861	3438	6141	7464	6177	7608	5614.87	3150	6802	6892	2.159	1.11	1.45613725850108e-56	1.45014139920137e-54	0	0.0038	0.0021	0.0021	TRUE	NA
ENSG00000188992	LIPI	856	980	3303	4527	2959	4407	884	1139	3017	3997	2811	4556	2734.15	1012	3507	3684	3.461	1.791	1.94758030068829e-56	1.91700781922399e-54	0.0075	0.0045	0.0055	0.0055	TRUE	NA
ENSG00000168003	SLC3A2	4870	3406	11673	10125	8468	6410	5030	3959	10662	8940	8045	6627	7210.58	4494	9801	7336	2.187	1.129	3.10624764743741e-56	3.03396765410281e-54	3e-04	0.0037	0.0023	0.0023	TRUE	NA
ENSG00000169297	NR0B1	477	459	2174	3344	586	641	493	533	1986	2953	557	663	1197.33	513	2470	610	4.733	2.243	6.40198005687107e-56	6.20527799787179e-54	0.0126	0.0066	0.0085	0.0085	TRUE	NA
ENSG00000150990	DHX37	2405	1491	6333	4440	4738	2914	2484	1733	5785	3920	4501	3013	3572.7	2108	4852	3757	2.296	1.199	6.57483898315519e-56	6.34859452384889e-54	0	0.0041	0.0024	0.0024	TRUE	NA
ENSG00000168274	NA	7423	6161	18212	18374	12462	11614	7667	7160	16635	16223	11840	12008	11922.27	7414	16429	11924	2.216	1.148	8.18593012946361e-56	7.87430665294425e-54	7e-04	0.0037	0.0025	0.0025	TRUE	NA
ENSG00000185052	SLC24A3	355	560	2035	2759	1247	1625	367	651	1859	2436	1185	1680	1362.87	509	2148	1432	4.329	2.114	1.41411006659245e-55	1.35514434494774e-53	0.0104	0.0061	0.0074	0.0074	TRUE	NA
ENSG00000185668	POU3F1	1261	1265	4316	6419	6024	8048	1303	1470	3942	5668	5723	8321	4404.43	1386	4805	7022	3.409	1.769	1.67345660815327e-55	1.59166406606937e-53	0.0094	0.0039	0.0056	0.0056	TRUE	NA
ENSG00000256316	NA	5527	4948	12880	13825	8466	7830	5709	5751	11765	12207	8043	8095	8594.98	5730	11986	8069	2.092	1.065	2.88100810582338e-55	2.72997018087257e-53	0	0.0037	0.0021	0.0021	TRUE	NA
ENSG00000161980	POLR3K	622	452	2196	2021	1706	1479	642	525	2006	1784	1621	1529	1351.34	584	1895	1575	3.249	1.7	6.06498813711252e-55	5.72566445137444e-53	0	0.0061	0.0045	0.0045	TRUE	NA
ENSG00000183780	SLC35F3	82	125	623	1200	76	138	85	145	569	1060	72	143	345.58	115	814	108	7.028	2.813	2.89610325074825e-54	2.68418036688876e-52	0	0.0145	0.0102	0.0102	TRUE	NA
ENSG00000052850	ALX4	2576	2904	7499	12217	6435	8201	2661	3375	6850	10787	6114	8479	6377.53	3018	8818	7296	2.871	1.522	3.6769498769755e-54	3.38319355528235e-52	0.0057	0.0037	0.0044	0.0044	TRUE	NA
ENSG00000164045	CDC25A	1470	1069	4951	3643	3093	2289	1518	1242	4522	3217	2939	2367	2634.14	1380	3870	2653	2.782	1.476	4.05086379625996e-54	3.70042036352596e-52	0.0027	0.0045	0.0038	0.0038	TRUE	NA
ENSG00000147041	SYTL5	746	701	3054	3815	2120	2807	771	815	2790	3368	2014	2902	2109.93	793	3079	2458	3.86	1.948	1.16491803250435e-53	1.04533899065187e-51	0.011	0.0049	0.0068	0.0068	TRUE	NA
ENSG00000124635	HIST1H2BJ	3700	3483	9648	11066	6772	6111	3822	4048	8813	9771	6434	6318	6534.19	3935	9292	6376	2.36	1.239	2.4931742175128e-53	2.20606826668075e-51	0.0022	0.0037	0.0029	0.0029	TRUE	NA
ENSG00000078596	ITM2A	3273	5128	11123	16827	7266	11432	3381	5960	10160	14857	6903	11819	8846.76	4670	12508	9361	2.738	1.453	3.16003273921305e-53	2.78642470181651e-51	0.0049	0.0037	0.0041	0.0041	TRUE	NA
ENSG00000157557	ETS2	414	324	1912	2438	813	744	428	377	1746	2153	772	769	1040.82	402	1950	770	4.83	2.272	9.41518431407146e-53	8.24477950537396e-51	0.0132	0.0071	0.009	0.009	TRUE	NA
ENSG00000159023	EPB41	5134	4691	18193	25716	10418	13204	5303	5452	16618	22706	9898	13651	12271.33	5378	19662	11774	3.6	1.848	1.03883064324545e-52	9.06567154131208e-51	0.0136	0.0037	0.0069	0.0069	TRUE	NA
ENSG00000188322	SBK1	430	508	1566	2063	1012	1267	444	590	1430	1822	961	1310	1092.98	517	1626	1136	3.151	1.656	8.61083151499285e-52	7.41261241773706e-50	2e-04	0.0069	0.0044	0.0044	TRUE	NA
ENSG00000111674	ENO2	1476	1102	4925	5722	3575	3294	1525	1281	4499	5052	3396	3406	3193.05	1403	4776	3401	3.406	1.768	1.08267653828144e-51	9.28870631407336e-50	0.01	0.0042	0.0061	0.0061	TRUE	NA
ENSG00000162490	DRAXIN	380	353	1577	2385	7393	10378	393	410	1440	2106	7024	10730	3683.76	402	1773	8877	4.322	2.112	1.8117388224057e-51	1.54392977835546e-49	0.0188	0.0041	0.0078	0.0078	TRUE	NA
ENSG00000123200	ZC3H13	7993	7854	23071	30243	12583	15661	8256	9128	21074	26703	11955	16192	15551.2	8692	23888	14074	2.729	1.448	2.75439339983484e-51	2.32384785344869e-49	0.0052	0.0039	0.0044	0.0044	TRUE	NA
ENSG00000188778	ADRB3	257	362	1519	1940	192	248	265	421	1387	1713	182	256	704.23	343	1550	219	4.598	2.201	5.77028605143611e-51	4.82027678540197e-49	0.0071	0.009	0.0084	0.0084	TRUE	NA
ENSG00000136802	LRRC8A	4471	4017	11285	11367	11356	11162	4618	4669	10308	10036	10789	11540	8660.08	4644	10172	11164	2.191	1.132	9.82068411761174e-51	8.09728159632305e-49	9e-04	0.0037	0.0026	0.0026	TRUE	NA
ENSG00000144036	EXOC6B	4402	4507	10057	12535	5961	6616	4547	5238	9186	11068	5663	6840	7090.44	4892	10127	6252	2.066	1.047	1.29517758000172e-50	1.06443477812762e-48	1e-04	0.0037	0.0022	0.0022	TRUE	NA
ENSG00000101003	GINS1	2233	2048	5434	5797	4077	3973	2307	2380	4964	5118	3873	4108	3791.63	2344	5041	3990	2.151	1.105	5.6308600289079e-50	4.58319520622167e-48	0	0.004	0.0023	0.0023	TRUE	NA
ENSG00000050628	PTGER3	2454	2768	7330	9366	4255	5740	2535	3217	6695	8270	4043	5935	5115.66	2876	7482	4989	2.607	1.382	1.05193305329837e-49	8.5075923211822e-48	0.0041	0.0038	0.0039	0.0039	TRUE	NA
ENSG00000094804	CDC6	1932	1369	4880	4239	3362	2623	1996	1591	4457	3743	3194	2712	2948.84	1794	4100	2953	2.29	1.196	1.19249189070759e-49	9.58333277358206e-48	0	0.0043	0.0027	0.0027	TRUE	NA
ENSG00000146242	TPBG	1291	1437	4156	4881	1758	2158	1334	1670	3796	4310	1670	2231	2501.8	1502	4053	1950	2.712	1.439	1.41174040066622e-49	1.13095102444539e-47	0.0031	0.0046	0.0041	0.0041	TRUE	NA
ENSG00000198339	NA	325	319	1332	1484	703	657	336	371	1217	1310	668	679	763.43	354	1264	674	3.579	1.84	1.48682824732757e-49	1.18735859562527e-47	0	0.0086	0.0055	0.0055	TRUE	NA
ENSG00000122585	NPY	86	105	567	992	297	456	89	122	518	876	282	471	393.05	106	697	376	6.502	2.701	1.76190615582183e-49	1.4026209036707e-47	0.0024	0.0133	0.0101	0.0101	TRUE	NA
ENSG00000168671	UGT3A2	4485	6106	17402	29572	13764	26838	4633	7097	15895	26110	13077	27748	15759.87	5865	21002	20412	3.548	1.827	4.99363265924522e-49	3.91399078338063e-47	0.0145	0.0039	0.0073	0.0073	TRUE	NA
ENSG00000156564	LRFN2	141	173	679	1004	904	1280	146	201	620	886	859	1323	672.61	174	753	1091	4.338	2.117	8.45800031020776e-48	6.48915159751438e-46	7e-04	0.0093	0.0064	0.0064	TRUE	NA
ENSG00000198327	NA	1351	1124	3739	4096	2511	2145	1395	1306	3415	3617	2386	2218	2389.49	1350	3516	2302	2.604	1.381	2.41678119395013e-47	1.82119164452117e-45	0.0024	0.0047	0.0039	0.0039	TRUE	NA
ENSG00000114646	CSPG5	170	256	787	1330	675	1143	176	298	719	1174	641	1182	698.22	237	946	912	4.02	2.007	4.37560502713513e-47	3.28752928000286e-45	0.0014	0.0091	0.0064	0.0064	TRUE	NA
ENSG00000204347	BTBD17	31	30	354	429	905	1022	32	35	323	379	860	1057	447.58	34	351	958	10.472	3.389	4.55627785628666e-47	3.41317628791739e-45	9e-04	0.0122	0.0089	0.0089	TRUE	NA
ENSG00000167670	CHAF1A	2685	2161	6293	6218	4716	3910	2773	2512	5748	5490	4480	4043	4174.38	2642	5619	4262	2.128	1.09	8.03140319971555e-47	5.99874953696401e-45	0	0.0039	0.0025	0.0025	TRUE	NA
ENSG00000179097	HTR1F	34	85	528	897	479	754	35	99	482	792	455	780	440.47	67	637	618	10.006	3.323	8.61892876564054e-47	6.38127393596039e-45	0.029	0.0123	0.0161	0.0161	TRUE	NA
ENSG00000168421	RHOH	429	317	1547	1487	887	765	443	368	1413	1313	843	791	861.86	406	1363	817	3.363	1.75	1.69137726144815e-46	1.24500074070944e-44	0	0.0079	0.0055	0.0055	TRUE	NA
ENSG00000203813	NA	5045	4424	12363	14417	7984	8259	5211	5142	11293	12729	7585	8539	8416.51	5176	12011	8062	2.314	1.211	2.45215793597225e-46	1.79459800530303e-44	0.0027	0.0037	0.0033	0.0033	TRUE	NA
ENSG00000153048	CARHSP1	2967	3202	6709	8456	4292	4849	3065	3721	6128	7466	4078	5013	4911.91	3393	6797	4546	2.003	1.002	2.56713458074376e-46	1.87334432982724e-44	0	0.0038	0.0021	0.0021	TRUE	NA
ENSG00000170579	DLGAP1	1930	1837	5876	6739	3019	3650	1994	2135	5367	5950	2868	3774	3681.32	2064	5658	3321	2.738	1.453	2.82872494496077e-46	2.05244199935082e-44	0.0057	0.0041	0.0046	0.0046	TRUE	NA
ENSG00000105642	KCNN1	401	357	1364	1505	1316	1306	414	415	1246	1329	1250	1350	1000.73	414	1288	1300	3.102	1.633	3.13497232434918e-46	2.26172222093317e-44	0	0.0073	0.0046	0.0046	TRUE	NA
ENSG00000179361	ARID3B	315	282	1249	1573	1011	948	325	328	1141	1389	961	980	853.92	326	1265	970	3.859	1.948	3.40111282525742e-46	2.44677790927513e-44	0.0049	0.008	0.0069	0.0069	TRUE	NA
ENSG00000158406	HIST1H4H	6130	4838	14142	14401	10568	8756	6332	5623	12918	12715	10040	9053	9446.77	5978	12816	9546	2.148	1.103	8.42509905805822e-46	6.026912410687e-44	0.0015	0.0037	0.0028	0.0028	TRUE	NA
ENSG00000196331	NA	4434	3642	10031	10484	6987	6345	4580	4233	9163	9257	6638	6560	6738.38	4406	9210	6599	2.091	1.064	1.88275566624895e-45	1.3355469314076e-43	8e-04	0.0037	0.0025	0.0025	TRUE	NA
ENSG00000181026	AEN	1350	974	4179	3456	2737	2384	1394	1132	3817	3051	2600	2465	2410.04	1263	3434	2532	2.716	1.441	6.35948881619148e-45	4.46130437809897e-43	0.0041	0.0047	0.0045	0.0045	TRUE	NA
ENSG00000182611	NA	3694	2905	8878	9409	6640	5752	3816	3376	8109	8308	6308	5947	5977.37	3596	8208	6128	2.286	1.193	7.06555090741965e-45	4.92938640917368e-43	0.0025	0.0037	0.0033	0.0033	TRUE	NA
ENSG00000147138	GPR174	53	121	436	1072	336	1003	55	141	398	947	319	1037	482.73	98	672	678	7.03	2.813	1.09621067922275e-44	7.56474733664721e-43	0.0135	0.0116	0.0122	0.0122	TRUE	NA
ENSG00000175832	ETV4	171	202	687	883	2543	3152	177	235	628	780	2416	3259	1248.9	206	704	2838	3.432	1.779	2.64478207136995e-44	1.81035689224905e-42	6e-04	0.0064	0.0045	0.0045	TRUE	NA
ENSG00000124191	TOX2	825	692	2677	3283	865	924	852	804	2445	2899	822	955	1462.91	828	2672	888	3.209	1.682	2.85533452465646e-44	1.94922635090459e-42	0.0067	0.0059	0.0062	0.0062	TRUE	NA
ENSG00000187772	LIN28B	1121	925	3117	2888	1599	1272	1158	1075	2847	2550	1519	1315	1744.05	1116	2698	1417	2.416	1.272	8.14552753427428e-44	5.51615124621054e-42	0	0.0054	0.0034	0.0034	TRUE	NA
ENSG00000185008	ROBO2	1464	1584	3755	5389	3964	5182	1512	1841	3430	4758	3766	5358	3444.15	1676	4094	4562	2.421	1.275	6.02764011816683e-43	4.01763571655766e-41	0.0029	0.0041	0.0037	0.0037	TRUE	NA
ENSG00000115194	SLC30A3	65	53	547	738	124	126	67	62	500	652	118	130	254.68	64	576	124	8.849	3.145	8.0247560871941e-43	5.33478222079304e-41	0.0116	0.018	0.016	0.016	TRUE	NA
ENSG00000221890	NPTXR	2518	2386	6101	6372	2133	2071	2601	2773	5573	5626	2026	2141	3456.76	2687	5600	2084	2.085	1.06	8.252649379853e-43	5.47195903397825e-41	0	0.0041	0.0026	0.0026	TRUE	NA
ENSG00000219438	FAM19A5	1391	1903	5155	6351	1318	1602	1437	2212	4709	5608	1252	1656	2812.21	1824	5158	1454	2.878	1.525	1.94619574349869e-42	1.27053061455396e-40	0.0079	0.0044	0.0056	0.0056	TRUE	NA
ENSG00000065328	MCM10	1708	1187	4221	3696	3031	2394	1764	1380	3856	3263	2880	2475	2602.92	1572	3560	2678	2.271	1.183	2.57841609326387e-42	1.67894555611374e-40	0	0.0045	0.0031	0.0031	TRUE	NA
ENSG00000106069	CHN2	643	993	3466	4180	1680	2288	664	1154	3166	3691	1596	2366	2106.09	909	3428	1981	3.899	1.963	2.67389695672903e-42	1.73666529964537e-40	0.0193	0.0049	0.0092	0.0092	TRUE	NA
ENSG00000187164	SHTN1	1379	1110	3407	3298	2561	2228	1424	1290	3112	2912	2433	2304	2245.85	1357	3012	2368	2.22	1.15	4.08845836882484e-42	2.63518782427175e-40	0	0.0048	0.0029	0.0029	TRUE	NA
ENSG00000169618	PROKR1	77	124	578	940	72	121	80	144	528	830	68	125	295.85	112	679	96	6.159	2.623	5.43720989909127e-42	3.49564418702336e-40	0.0038	0.0162	0.0121	0.0121	TRUE	NA
ENSG00000092068	SLC7A8	586	757	1803	2649	845	1023	605	880	1647	2339	803	1058	1221.9	742	1993	930	2.688	1.426	5.70918967798246e-42	3.66123413819102e-40	2e-04	0.0065	0.0043	0.0043	TRUE	NA
ENSG00000147224	PRPS1	1975	1537	4742	4743	3657	3246	2040	1786	4331	4188	3474	3356	3196	1913	4260	3415	2.229	1.156	8.34622314593016e-42	5.29880841977241e-40	0	0.0042	0.0031	0.0031	TRUE	NA
ENSG00000065150	IPO5	14709	13175	36811	42454	24005	26198	15193	15312	33624	37485	22806	27086	25251.05	15252	35554	24946	2.325	1.217	2.24116298074223e-41	1.41226634977541e-39	0.0034	0.0042	0.0039	0.0039	TRUE	NA
ENSG00000185272	RBM11	1144	1076	3771	5185	3564	4851	1182	1251	3445	4578	3386	5015	3142.7	1216	4012	4200	3.254	1.702	3.76105971973277e-41	2.34673492831975e-39	0.0138	0.0043	0.0072	0.0072	TRUE	NA
ENSG00000110987	BCL7A	1410	1400	3790	4182	2614	2903	1456	1627	3462	3692	2483	3001	2620.46	1542	3577	2742	2.323	1.216	6.35502228292812e-41	3.94586285757848e-39	0.0018	0.0045	0.0035	0.0035	TRUE	NA
ENSG00000187990	NA	5905	4869	12778	13135	8934	8267	6099	5659	11672	11597	8488	8547	8677.09	5879	11634	8518	1.98	0.985	9.04821467551541e-41	5.60437589474912e-39	8e-04	0.0037	0.0025	0.0025	TRUE	NA
ENSG00000171208	NETO2	1752	1428	4520	3944	2423	1897	1810	1660	4129	3482	2302	1961	2557.27	1735	3806	2132	2.189	1.13	3.7055361386108e-40	2.26206947692359e-38	5e-04	0.0046	0.0031	0.0031	TRUE	NA
ENSG00000184348	NA	1048	1035	2701	3058	1853	1817	1083	1203	2467	2700	1760	1879	1848.61	1143	2584	1820	2.262	1.177	3.89474672511936e-40	2.37187273583708e-38	0	0.0052	0.0031	0.0031	TRUE	NA
ENSG00000198558	NA	2366	1848	5884	6488	3870	3475	2444	2148	5375	5729	3677	3593	3827.39	2296	5552	3635	2.42	1.275	4.10975041285836e-40	2.49682085489325e-38	0.0042	0.004	0.0041	0.0041	TRUE	NA
ENSG00000140600	SH3GL3	178	200	813	971	678	825	184	232	743	857	644	853	585.56	208	800	748	3.859	1.948	1.23652060806581e-39	7.33678524341852e-38	0.0019	0.0102	0.0073	0.0073	TRUE	NA
ENSG00000165588	OTX2	1274	1389	3054	4000	2214	2457	1316	1614	2790	3532	2103	2540	2315.89	1465	3161	2322	2.154	1.107	1.23406041220776e-39	7.33678524341852e-38	1e-04	0.0048	0.0029	0.0029	TRUE	NA
ENSG00000156802	ATAD2	7755	5847	17392	17152	12266	10742	8010	6796	15886	15144	11653	11106	11432.65	7403	15515	11380	2.101	1.071	1.66057175038085e-39	9.80702781416782e-38	0.0021	0.0037	0.0031	0.0031	TRUE	NA
ENSG00000009709	PAX7	138	148	689	1153	249	369	143	172	629	1018	237	382	430	158	824	310	5.12	2.356	2.16040942790434e-39	1.26999068105627e-37	0.0084	0.0125	0.0114	0.0114	TRUE	NA
ENSG00000196747	HIST1H2AI	7059	6017	15858	18158	11662	10801	7291	6993	14485	16033	11080	11167	11174.8	7142	15259	11124	2.135	1.094	4.3399476971334e-39	2.52782045341061e-37	0.0026	0.0037	0.0033	0.0033	TRUE	NA
ENSG00000146670	CDCA5	2237	1904	5323	5076	3467	3185	2311	2213	4862	4482	3294	3293	3409.05	2262	4672	3294	2.065	1.046	5.02975102711194e-39	2.90957921033047e-37	6e-04	0.0042	0.0027	0.0027	TRUE	NA
ENSG00000108176	DNAJC12	402	363	1463	2005	849	1066	415	422	1336	1770	807	1102	975.42	418	1553	954	3.664	1.873	7.4742418619561e-39	4.31382663828126e-37	0.0106	0.0074	0.0083	0.0083	TRUE	NA
ENSG00000198890	PRMT6	2042	2051	4801	6018	3700	4359	2109	2384	4385	5314	3515	4507	3702.3	2246	4850	4011	2.152	1.106	9.47122968206554e-39	5.44167144289716e-37	0.0016	0.0041	0.0031	0.0031	TRUE	NA
ENSG00000169116	PARM1	57	92	390	857	96	212	59	107	356	757	91	219	264.85	83	556	155	6.607	2.724	3.35695310630964e-38	1.88189457251067e-36	0	0.0175	0.0134	0.0134	TRUE	NA
ENSG00000196449	YRDC	541	348	1675	1264	1167	789	559	404	1530	1116	1109	816	922.29	482	1323	962	2.748	1.458	3.57291162855608e-38	1.99415584191608e-36	0	0.0076	0.0046	0.0046	TRUE	NA
ENSG00000100304	TTLL12	3061	2022	7770	6862	6579	5517	3162	2350	7097	6059	6250	5704	5103.72	2756	6578	5977	2.4	1.263	4.70039068622536e-38	2.61195670627337e-36	0.0054	0.0038	0.0043	0.0043	TRUE	NA
ENSG00000185811	IKZF1	13	21	236	307	1623	2071	13	24	216	271	1542	2141	701.27	18	244	1842	13.042	3.705	1.07033415354947e-37	5.88336273363393e-36	0.0073	0.009	0.0087	0.0087	TRUE	NA
ENSG00000104870	FCGRT	1001	1370	2484	4441	1353	2154	1034	1592	2269	3921	1285	2227	2054.79	1313	3095	1756	2.327	1.219	1.35983474814239e-37	7.42043426350092e-36	0.0015	0.005	0.0038	0.0038	TRUE	NA
ENSG00000163399	ATP1A1	25776	26576	81510	95682	71915	93325	26625	30887	74453	84482	68324	96488	63543.08	28756	79468	82406	2.767	1.468	1.5732171806368e-37	8.5185181881176e-36	0.0072	0.0057	0.0063	0.0063	TRUE	NA
ENSG00000151702	FLI1	1211	1050	3457	4195	898	775	1251	1220	3158	3704	853	801	1831.22	1236	3431	827	2.773	1.471	1.5811147459406e-37	8.54306573897053e-36	0.0067	0.0053	0.0058	0.0058	TRUE	NA
ENSG00000135447	PPP1R1A	229	263	1151	1825	212	398	237	306	1051	1611	201	411	636.31	272	1331	306	4.835	2.274	1.80678027779012e-37	9.74165289904034e-36	0.0218	0.0096	0.0128	0.0128	TRUE	NA
ENSG00000177084	POLE	6016	4719	12654	11142	9304	7443	6214	5485	11558	9838	8839	7695	8271.58	5850	10698	8267	1.827	0.869	2.19059968430938e-37	1.17860760557281e-35	1e-04	0.0037	0.0021	0.0021	TRUE	NA
ENSG00000139372	TDG	2291	1584	5582	5028	4258	3598	2366	1841	5099	4439	4045	3720	3585.15	2104	4769	3882	2.275	1.186	5.22414450147136e-37	2.79299262347085e-35	0	0.0041	0.0038	0.0038	TRUE	NA
ENSG00000101265	RASSF2	162	177	683	850	827	843	167	206	624	751	786	872	567.45	186	688	829	3.687	1.883	7.43879100156837e-37	3.96033747347649e-35	3e-04	0.0104	0.007	0.007	TRUE	NA
ENSG00000104825	NFKBIB	807	504	2193	1756	1486	1045	834	586	2003	1550	1412	1080	1244.19	710	1776	1246	2.516	1.331	1.18860138998924e-36	6.30157250496381e-35	2e-04	0.0064	0.0043	0.0043	TRUE	NA
ENSG00000145242	EPHA5	44	32	407	449	677	864	45	37	372	396	643	893	397.89	41	384	768	9.219	3.205	1.24797747516015e-36	6.60258082951914e-35	0.0257	0.0132	0.0166	0.0166	TRUE	NA
ENSG00000072071	ADGRL1	1718	1699	3961	4580	2423	2350	1775	1975	3618	4044	2302	2430	2690.47	1875	3831	2366	2.044	1.031	1.38452877318324e-36	7.29462825622165e-35	2e-04	0.0045	0.0028	0.0028	TRUE	NA
ENSG00000117410	ATP6V0B	1843	1511	4275	4583	3197	3046	1904	1756	3905	4047	3037	3149	2966.3	1830	3976	3093	2.172	1.119	1.83400630138383e-36	9.6427722616237e-35	0.0017	0.0043	0.0034	0.0034	TRUE	NA
ENSG00000144231	POLR2D	2193	1701	5030	5089	3692	3343	2265	1977	4595	4493	3508	3456	3382.32	2121	4544	3482	2.145	1.101	1.84663972627945e-36	9.68913550596416e-35	0.0018	0.0042	0.0033	0.0033	TRUE	NA
ENSG00000165821	SALL2	2446	2776	6499	8034	5494	7277	2527	3226	5936	7094	5220	7524	5254.34	2876	6515	6372	2.274	1.186	3.56409766422069e-36	1.85092556611216e-34	0.0044	0.0038	0.004	0.004	TRUE	NA
ENSG00000091651	ORC6	1263	924	3056	2595	2283	1716	1305	1074	2791	2291	2169	1774	1900.72	1190	2541	1972	2.137	1.095	3.57172038157956e-36	1.85109875694312e-34	0	0.0052	0.003	0.003	TRUE	NA
ENSG00000197299	BLM	1193	941	2945	2956	2000	1822	1232	1094	2690	2610	1900	1884	1901.64	1163	2650	1892	2.28	1.189	3.8254520254155e-36	1.97856118503924e-34	0	0.0052	0.0037	0.0037	TRUE	NA
ENSG00000064835	POU1F1	329	386	1181	1472	748	779	340	449	1079	1300	711	805	780.49	394	1190	758	3.028	1.598	3.93076541306955e-36	2.02889812327035e-34	0	0.0084	0.006	0.006	TRUE	NA
ENSG00000179958	DCTPP1	1070	839	2635	2412	2401	2013	1105	975	2407	2130	2281	2081	1829.86	1040	2268	2181	2.18	1.125	5.44918735821511e-36	2.80693941099133e-34	0	0.0053	0.0031	0.0031	TRUE	NA
ENSG00000125885	MCM8	2710	1961	5824	4890	4199	3198	2799	2279	5320	4318	3989	3306	3668.57	2539	4819	3648	1.897	0.924	9.96788710578099e-36	5.08302194882145e-34	0	0.0041	0.0023	0.0023	TRUE	NA
ENSG00000112893	MAN2A1	6035	6932	15431	18026	14464	17305	6234	8057	14095	15916	13742	17891	12655.74	7146	15006	15816	2.115	1.081	1.69705152635538e-35	8.58498476330576e-34	0.0032	0.0038	0.0035	0.0035	TRUE	NA
ENSG00000115946	PNO1	1203	861	3086	2422	2048	1423	1243	1001	2819	2138	1946	1471	1769.59	1122	2478	1708	2.204	1.14	1.73787105023845e-35	8.77400304588575e-34	0	0.0054	0.0034	0.0034	TRUE	NA
ENSG00000171793	CTPS1	3965	2565	9759	8517	7475	6223	4096	2981	8914	7520	7102	6434	6174.4	3538	8217	6768	2.337	1.225	2.88047744563016e-35	1.43580571780472e-33	0.0059	0.0037	0.0045	0.0045	TRUE	NA
ENSG00000133119	RFC3	1539	1118	3661	3286	2388	1999	1590	1299	3344	2901	2269	2067	2244.99	1444	3122	2168	2.165	1.114	3.21224058508666e-35	1.5932587823882e-33	0	0.0048	0.0034	0.0034	TRUE	NA
ENSG00000183337	BCOR	2601	2158	5657	5662	5835	5467	2687	2508	5167	4999	5544	5652	4426.18	2598	5083	5598	1.957	0.969	3.85982085796944e-35	1.90700682272634e-33	0	0.0039	0.0026	0.0026	TRUE	NA
ENSG00000183598	HIST2H3D	3907	2858	8580	8462	7024	5852	4036	3322	7837	7471	6673	6050	5898.25	3679	7654	6362	2.088	1.062	5.45572313742993e-35	2.67984698404319e-33	0.0027	0.0037	0.0034	0.0034	TRUE	NA
ENSG00000196557	CACNA1H	682	720	1813	2318	838	963	704	837	1656	2047	796	996	1172.63	770	1852	896	2.398	1.262	5.57921485791602e-35	2.73521546943586e-33	0	0.0066	0.0041	0.0041	TRUE	NA
ENSG00000067955	CBFB	5377	4657	11740	13082	8061	8282	5554	5412	10724	11551	7658	8563	8243.66	5483	11138	8110	2.028	1.02	5.870417697623e-35	2.87243270580224e-33	0.0023	0.0037	0.0031	0.0031	TRUE	NA
ENSG00000166265	CYYR1	997	1049	2925	4081	3449	5026	1030	1219	2672	3603	3277	5196	2832.86	1124	3138	4236	2.764	1.467	9.56916897347665e-35	4.63757721529465e-33	0.01	0.0044	0.0062	0.0062	TRUE	NA
ENSG00000197459	NA	5515	4425	11305	11409	7294	6096	5697	5143	10326	10074	6930	6303	7411.93	5420	10200	6616	1.884	0.914	1.29593165497654e-34	6.23298946555476e-33	0	0.0037	0.0025	0.0025	TRUE	NA
ENSG00000132361	CLUH	4451	3150	9469	7530	7799	5886	4598	3661	8649	6649	7410	6085	6175.23	4130	7649	6748	1.849	0.887	2.13539628077635e-34	1.02511131475076e-32	5e-04	0.0037	0.0023	0.0023	TRUE	NA
ENSG00000130449	ZSWIM6	2946	2890	6146	7325	2409	2582	3043	3359	5614	6468	2289	2670	3906.92	3201	6041	2480	1.885	0.914	2.41847171266079e-34	1.15881300269851e-32	0	0.004	0.0024	0.0024	TRUE	NA
ENSG00000137764	MAP2K5	1063	894	2591	2642	1516	1405	1098	1039	2367	2333	1440	1453	1621.56	1068	2350	1446	2.199	1.137	2.71673402619794e-34	1.29927421083421e-32	0	0.0056	0.0035	0.0035	TRUE	NA
ENSG00000026103	FAS	670	568	1745	1850	1795	1705	692	660	1594	1633	1705	1763	1341.29	676	1614	1734	2.385	1.254	2.79663921078251e-34	1.33497467589891e-32	0	0.0062	0.004	0.004	TRUE	NA
ENSG00000065320	NTN1	151	193	743	1392	83	96	156	224	679	1229	79	99	411.02	190	954	89	4.911	2.296	2.8325960396571e-34	1.34960180913869e-32	0.015	0.0129	0.0135	0.0135	TRUE	NA
ENSG00000125630	POLR1B	2073	1716	5009	4388	3909	3376	2141	1994	4575	3874	3714	3490	3298.26	2068	4224	3602	2.039	1.028	2.35031465937085e-33	1.09315459294364e-31	0.0015	0.0042	0.0031	0.0031	TRUE	NA
ENSG00000110660	SLC35F2	2696	2190	5855	5465	4193	3734	2785	2545	5348	4825	3984	3861	3891.26	2665	5086	3922	1.908	0.932	2.83218796047032e-33	1.3100803871793e-31	5e-04	0.004	0.0026	0.0026	TRUE	NA
ENSG00000165209	STRBP	2747	2465	6676	7007	5916	6425	2837	2865	6098	6187	5621	6643	5041.74	2851	6142	6132	2.154	1.107	3.09033655340627e-33	1.42689266861368e-31	0.0038	0.0038	0.0038	0.0038	TRUE	NA
ENSG00000165480	SKA3	1607	1112	4563	4699	3150	3093	1660	1292	4168	4149	2993	3198	2909.96	1476	4158	3096	2.825	1.498	3.52386922227753e-33	1.62411359164678e-31	0.0115	0.0044	0.007	0.007	TRUE	NA
ENSG00000197153	HIST1H3J	3321	2260	8669	9260	6125	5529	3430	2627	7918	8176	5819	5716	5614.5	3028	8047	5768	2.672	1.418	4.09983635743646e-33	1.87933834471298e-31	0.0098	0.0038	0.0065	0.0065	TRUE	NA
ENSG00000101361	NOP56	5467	4039	10849	9713	8924	7183	5647	4694	9910	8576	8478	7426	7455.3	5170	9243	7952	1.79	0.84	4.84379163258356e-33	2.20444603063548e-31	0	0.0037	0.0022	0.0022	TRUE	NA
ENSG00000143033	MTF2	2448	2057	5090	5120	3577	3136	2529	2391	4649	4521	3398	3242	3454.99	2460	4585	3320	1.864	0.899	4.86187874649611e-33	2.2087193339404e-31	0	0.0041	0.0024	0.0024	TRUE	NA
ENSG00000101412	E2F1	1841	1734	5126	4665	3383	3079	1902	2015	4682	4119	3214	3183	3185.91	1958	4400	3198	2.245	1.167	5.70948307598362e-33	2.584533381722e-31	0.0041	0.0042	0.0042	0.0042	TRUE	NA
ENSG00000049541	RFC2	2336	1824	5249	4946	4086	3719	2413	2120	4795	4367	3882	3845	3570.23	2266	4581	3864	2.022	1.016	6.66770670462312e-33	3.01292547622605e-31	0.0015	0.0041	0.0031	0.0031	TRUE	NA
ENSG00000196532	NA	464	390	1356	1510	778	721	479	453	1239	1333	739	745	831.5	466	1286	742	2.755	1.462	7.37918425625281e-33	3.32849705484085e-31	0	0.0081	0.0057	0.0057	TRUE	NA
ENSG00000110104	CCDC86	2328	1240	5605	3999	4063	2730	2405	1441	5120	3531	3860	2823	3196.51	1923	4326	3342	2.276	1.187	1.04787241367617e-32	4.7015406263792e-31	0.0046	0.0042	0.0044	0.0044	TRUE	NA
ENSG00000180573	HIST1H2AC	6965	6954	15232	19038	10100	12112	7194	8082	13913	16810	9596	12522	11352.89	7638	15362	11059	2.004	1.003	1.10077830709643e-32	4.93020548654563e-31	0.0027	0.0037	0.0033	0.0033	TRUE	NA
ENSG00000114491	UMPS	1536	1137	3549	3082	2422	1988	1587	1321	3242	2721	2301	2055	2204.57	1454	2982	2178	2.051	1.036	1.15033982099516e-32	5.14311263277678e-31	3e-04	0.0049	0.0031	0.0031	TRUE	NA
ENSG00000117748	RPA2	1740	1554	3989	3956	2936	2781	1797	1806	3644	3493	2789	2875	2734.1	1802	3568	2832	1.98	0.986	1.29469899620491e-32	5.75812276858559e-31	0	0.0045	0.0029	0.0029	TRUE	NA
ENSG00000134207	SYT6	1175	1097	3698	4223	5667	7510	1214	1275	3378	3729	5384	7765	3790.61	1244	3554	6574	2.85	1.511	1.4917311220882e-32	6.62281675619403e-31	0.0142	0.004	0.0072	0.0072	TRUE	NA
ENSG00000213160	KLHL23	1714	1555	3969	4077	2518	2518	1770	1807	3625	3600	2392	2603	2633.07	1788	3612	2498	2.02	1.014	2.16442200102277e-32	9.59258232390457e-31	0	0.0045	0.0031	0.0031	TRUE	NA
ENSG00000167513	CDT1	2736	2451	6254	5912	4593	4133	2826	2849	5713	5220	4364	4273	4207.32	2838	5466	4318	1.925	0.945	2.58262263448349e-32	1.14260804534335e-30	0.001	0.0039	0.0028	0.0028	TRUE	NA
ENSG00000156463	SH3RF2	251	309	1009	1196	543	592	259	359	922	1056	516	612	620.66	309	989	564	3.225	1.689	2.68671921825462e-32	1.18659538343611e-30	0	0.0098	0.0075	0.0075	TRUE	NA
ENSG00000091490	SEL1L3	341	408	1038	1828	752	1037	352	474	948	1614	714	1072	862.53	413	1281	893	3.037	1.603	2.998295931618e-32	1.31961395465233e-30	0.0054	0.0079	0.0071	0.0071	TRUE	NA
ENSG00000137285	TUBB2B	1209	1138	2800	3189	1822	1711	1249	1323	2558	2816	1731	1769	1907.45	1286	2687	1750	2.089	1.063	5.13829645117945e-32	2.2305476645761e-30	0	0.0052	0.0033	0.0033	TRUE	NA
ENSG00000167747	C19orf48	1773	1453	4744	3823	3407	2688	1831	1689	4333	3375	3237	2779	2874.14	1760	3854	3008	2.177	1.122	6.52996373876904e-32	2.82021138003469e-30	0.0032	0.0044	0.0039	0.0039	TRUE	NA
ENSG00000179331	RAB39A	116	61	655	386	328	182	120	71	598	341	312	188	271.6	96	470	250	4.906	2.295	6.61332597249508e-32	2.8513652473941e-30	0	0.0172	0.0113	0.0113	TRUE	NA
ENSG00000164418	GRIK2	928	693	2347	2464	2408	2218	959	805	2144	2176	2288	2293	1777.38	882	2160	2290	2.451	1.294	7.20434479442647e-32	3.09567404491472e-30	0.0043	0.0053	0.005	0.005	TRUE	NA
ENSG00000140057	AK7	381	458	1108	1700	505	656	394	532	1012	1501	480	678	766.16	463	1256	579	2.696	1.431	8.60824561289596e-32	3.68644852174524e-30	4e-04	0.0085	0.0056	0.0056	TRUE	NA
ENSG00000143476	DTL	3523	3290	8438	7981	5501	4947	3639	3824	7707	7047	5226	5115	5426.32	3732	7377	5170	1.976	0.983	9.26075163122856e-32	3.95920517971464e-30	0.0022	0.0038	0.0032	0.0032	TRUE	NA
ENSG00000231976	LINC00202-2	557	517	1732	2105	675	848	575	601	1582	1859	641	877	1022.48	588	1720	759	2.911	1.542	1.53303659902998e-31	6.49940975498604e-30	0.0072	0.0072	0.0072	0.0072	TRUE	NA
ENSG00000138944	KIAA1644	131	175	587	744	1045	1394	135	203	536	657	993	1441	660.97	169	596	1217	3.567	1.835	1.73926033642185e-31	7.36141937390547e-30	0.0044	0.0094	0.0078	0.0078	TRUE	NA
ENSG00000204466	NA	7	24	249	501	7	9	7	28	227	442	7	9	120.15	18	334	8	20.107	4.33	2.8444513141151e-31	1.19396431606534e-29	0.0378	0.03	0.0306	0.0306	TRUE	NA
ENSG00000073282	TP63	35	51	291	554	31	53	36	59	266	489	29	55	155.77	48	378	42	7.832	2.969	3.02114168171121e-31	1.26603783840027e-29	0	0.0252	0.0182	0.0182	TRUE	NA
ENSG00000165732	DDX21	11057	6437	24162	17346	18118	12685	11421	7481	22070	15316	17213	13115	14436.02	9451	18693	15164	1.987	0.991	3.96826667175098e-31	1.65746927843941e-29	0.0028	0.0038	0.0034	0.0034	TRUE	NA
ENSG00000140015	KCNH5	55	95	553	689	57	69	57	110	505	608	54	71	234.36	84	556	62	6.876	2.782	6.44767464590999e-31	2.68424094480138e-29	0.0236	0.019	0.0202	0.0202	TRUE	NA
ENSG00000159217	IGF2BP1	13504	12316	26060	27874	17268	16335	13949	14314	23804	24611	16406	16889	18328.65	14132	24208	16648	1.713	0.776	6.46606051313989e-31	2.68748947186886e-29	0	0.004	0.0021	0.0021	TRUE	NA
ENSG00000105447	GRWD1	2762	1778	6238	5002	4757	3724	2853	2066	5698	4416	4519	3850	3900.58	2460	5057	4184	2.063	1.045	7.79962662401129e-31	3.22592049050109e-29	0.0029	0.004	0.0036	0.0036	TRUE	NA
ENSG00000124693	NA	13884	10921	27985	28370	20942	18543	14341	12693	25562	25049	19896	19171	19452.12	13517	25306	19534	1.875	0.907	8.39196588781646e-31	3.45964243053732e-29	0.0014	0.004	0.0029	0.0029	TRUE	NA
ENSG00000248329	APELA	53	77	308	632	150	250	55	89	281	558	143	258	230.76	72	420	200	5.708	2.513	1.11295446955048e-30	4.56599010569217e-29	0.0024	0.0192	0.0138	0.0138	TRUE	NA
ENSG00000111087	GLI1	107	95	683	632	391	237	111	110	624	558	371	245	336.55	110	591	308	5.35	2.42	1.90184679724589e-30	7.75239155956009e-29	0.0178	0.0148	0.0156	0.0156	TRUE	NA
ENSG00000125820	NKX2-2	342	547	1202	2082	488	623	353	636	1098	1838	464	644	838.83	494	1468	554	2.988	1.579	2.10144009163662e-30	8.55225498831924e-29	0.0066	0.0081	0.0076	0.0076	TRUE	NA
ENSG00000157214	STEAP2	1515	1783	4022	6729	2270	3758	1565	2072	3674	5941	2157	3885	3215.71	1818	4808	3021	2.589	1.372	2.96930557768678e-30	1.20648824232569e-28	0.0115	0.0042	0.0065	0.0065	TRUE	NA
ENSG00000166582	CENPV	753	564	1881	1704	1338	1075	778	655	1718	1505	1271	1111	1173.1	716	1612	1191	2.25	1.17	4.29098924787971e-30	1.73795330063645e-28	0	0.0066	0.004	0.004	TRUE	NA
ENSG00000158470	B4GALT5	4066	3681	8773	9338	7168	7586	4200	4278	8013	8245	6810	7843	6564.93	4239	8129	7326	1.917	0.939	6.93405747414288e-30	2.77745093936685e-28	0.0022	0.0037	0.0031	0.0031	TRUE	NA
ENSG00000118733	OLFM3	1822	2791	4842	7611	12254	21377	1882	3244	4423	6720	11642	22101	8335.36	2563	5572	16872	2.209	1.143	8.17048796942086e-30	3.2624141821296e-28	0.0062	0.0037	0.0046	0.0046	TRUE	NA
ENSG00000173848	NET1	2288	2061	4895	4853	3626	3339	2363	2395	4471	4285	3445	3452	3401.98	2379	4378	3448	1.84	0.88	9.3566265780951e-30	3.70704900569638e-28	0	0.0042	0.0026	0.0026	TRUE	NA
ENSG00000198952	SMG5	4907	3771	11078	8908	7527	6041	5069	4383	10119	7865	7151	6246	6805.39	4726	8992	6698	1.894	0.922	9.35703253652836e-30	3.70704900569638e-28	0.002	0.0037	0.003	0.003	TRUE	NA
ENSG00000250305	KIAA1456	4038	5751	8090	12897	6348	9534	4171	6684	7390	11387	6031	9857	7586.66	5428	9388	7944	1.737	0.797	1.8606677294023e-29	7.26948569048789e-28	4e-04	0.0037	0.0022	0.0022	TRUE	NA
ENSG00000107736	CDH23	296	398	934	1413	949	1496	306	463	853	1248	902	1547	886.23	384	1050	1224	2.744	1.456	2.04040411277823e-29	7.93507847534504e-28	0.0031	0.0078	0.0061	0.0061	TRUE	NA
ENSG00000110172	CHORDC1	3246	1798	8183	7149	4962	3588	3353	2090	7475	6312	4714	3710	4608.85	2722	6894	4212	2.586	1.371	2.29524480884352e-29	8.89889189627194e-28	0.0136	0.0039	0.0069	0.0069	TRUE	NA
ENSG00000166508	MCM7	11418	10109	23114	23474	16916	16526	11794	11749	21113	20726	16071	17086	16423.22	11772	20920	16578	1.777	0.83	3.90873724426047e-29	1.50854684373852e-27	7e-04	0.0039	0.0026	0.0026	TRUE	NA
ENSG00000197457	STMN3	3093	2407	6167	6101	4144	3555	3195	2797	5633	5387	3937	3675	4104.13	2996	5510	3806	1.842	0.881	4.78088999868793e-29	1.83399851233656e-27	0	0.004	0.0027	0.0027	TRUE	NA
ENSG00000198873	GRK5	1086	1217	2516	3148	1339	1486	1122	1414	2298	2780	1272	1536	1737.06	1268	2539	1404	2.006	1.004	5.18824695171976e-29	1.98726291612252e-27	0	0.0054	0.0033	0.0033	TRUE	NA
ENSG00000197846	NA	4892	3752	10539	11563	7800	7178	5053	4361	9627	10209	7410	7421	7346.93	4707	9918	7416	2.11	1.077	5.78651228336819e-29	2.2097515704682e-27	0.0057	0.0037	0.0043	0.0043	TRUE	NA
ENSG00000114999	TTL	5127	4695	10101	12092	7142	6987	5296	5457	9226	10677	6785	7224	7444.11	5376	9952	7004	1.847	0.885	5.91557326708933e-29	2.25564539215816e-27	0.0017	0.0037	0.0029	0.0029	TRUE	NA
ENSG00000161681	SHANK1	118	192	425	861	545	980	122	223	388	760	518	1013	504.07	172	574	766	3.306	1.725	7.25261772829217e-29	2.75306767130014e-27	0	0.0112	0.0073	0.0073	TRUE	NA
ENSG00000072415	MPP5	2235	1922	5499	6819	3962	4654	2309	2234	5023	6021	3764	4812	4027	2272	5522	4288	2.414	1.272	8.57689596435377e-29	3.24605473941526e-27	0.0101	0.004	0.0059	0.0059	TRUE	NA
ENSG00000164134	NAA15	6095	4134	12609	10846	9624	7814	6296	4805	11517	9576	9143	8079	8236.05	5550	10546	8611	1.907	0.932	9.22387799550552e-29	3.48571996571224e-27	0.0025	0.0037	0.0032	0.0032	TRUE	NA
ENSG00000166562	SEC11C	1562	1091	4670	4918	3529	3870	1613	1268	4266	4342	3353	4001	3140.56	1440	4304	3677	2.988	1.579	9.64713672413366e-29	3.64025315169947e-27	0.0213	0.0043	0.0092	0.0092	TRUE	NA
ENSG00000184260	HIST2H2AC	7846	6529	15813	14382	11720	9527	8104	7588	14444	12699	11135	9850	10636.6	7846	13572	10492	1.727	0.788	1.126199455572e-28	4.22449559442406e-27	5e-04	0.0037	0.0023	0.0023	TRUE	NA
ENSG00000104177	MYEF2	959	859	2357	2985	2415	2795	991	998	2153	2636	2294	2890	1993.6	994	2394	2592	2.391	1.257	1.66675621586259e-28	6.22459913262214e-27	0.0063	0.0051	0.0055	0.0055	TRUE	NA
ENSG00000197409	HIST1H3D	5083	3776	10629	11098	7286	6327	5250	4389	9709	9799	6922	6541	7101.7	4820	9754	6732	2.03	1.022	1.85275357693694e-28	6.89892625899025e-27	0.0044	0.0037	0.0039	0.0039	TRUE	NA
ENSG00000132819	RBM38	1758	2026	4561	5116	3211	3513	1816	2355	4166	4517	3051	3632	3256.09	2086	4342	3342	2.097	1.068	2.31903007582965e-28	8.59733850740057e-27	0	0.0042	0.0041	0.0041	TRUE	NA
ENSG00000173145	NOC3L	1479	1153	3270	2849	2600	2095	1528	1340	2987	2516	2470	2166	2167.72	1434	2752	2318	1.916	0.938	3.36377961001389e-28	1.24161603482998e-26	0	0.0049	0.0029	0.0029	TRUE	NA
ENSG00000089195	TRMT6	1619	1005	3761	3337	2707	2021	1672	1168	3435	2946	2572	2089	2313.9	1420	3190	2330	2.27	1.183	3.64068083943043e-28	1.34187358370589e-26	0	0.0048	0.005	0.005	TRUE	NA
ENSG00000178233	TMEM151B	35	27	354	356	58	35	36	31	323	314	55	36	132.75	34	318	46	9.491	3.247	3.79351168811689e-28	1.3961772365178e-26	0	0.028	0.0241	0.0241	TRUE	NA
ENSG00000171860	C3AR1	10	9	347	268	76	30	10	10	317	237	72	31	112.93	10	277	52	26.967	4.753	4.15237170456612e-28	1.52604167058548e-26	0.0538	0.0312	0.035	0.035	TRUE	NA
ENSG00000178860	MSC	595	689	1539	1929	1578	1726	615	801	1406	1703	1499	1784	1301.34	708	1554	1642	2.204	1.14	4.25196636877378e-28	1.56038563489899e-26	0	0.0063	0.0041	0.0041	TRUE	NA
ENSG00000240694	PNMA2	728	660	2165	2131	2348	2626	752	767	1978	1882	2231	2715	1720.65	760	1930	2473	2.542	1.346	4.45981534845137e-28	1.634300299768e-26	0.0078	0.0054	0.0063	0.0063	TRUE	NA
ENSG00000189306	RRP7A	1715	1332	3573	3424	3194	2538	1771	1548	3264	3023	3034	2624	2544.15	1660	3144	2829	1.897	0.923	7.32463754256643e-28	2.65727386276392e-26	0	0.0046	0.0029	0.0029	TRUE	NA
ENSG00000137571	SLCO5A1	3837	4133	8784	9943	5053	5916	3963	4803	8023	8779	4801	6116	6081.1	4383	8401	5458	1.925	0.945	7.7505281966087e-28	2.8077698081723e-26	0.0029	0.0037	0.0034	0.0034	TRUE	NA
ENSG00000136720	HS6ST1	2228	2261	4516	5522	3491	3504	2301	2628	4125	4876	3317	3623	3478.2	2464	4500	3470	1.824	0.867	8.02704715981916e-28	2.90380146187475e-26	6e-04	0.0041	0.0027	0.0027	TRUE	NA
ENSG00000073111	MCM2	8304	6724	16452	15583	12370	11243	8577	7815	15028	13759	11752	11624	11425.85	8196	14394	11688	1.756	0.812	8.65103006768426e-28	3.1250769355454e-26	7e-04	0.0037	0.0026	0.0026	TRUE	NA
ENSG00000151576	QTRT2	1758	1351	4019	3304	3009	2417	1816	1570	3671	2917	2859	2499	2555.33	1693	3294	2679	1.94	0.956	1.1057157006133e-27	3.98858667856176e-26	0.0011	0.0046	0.0032	0.0032	TRUE	NA
ENSG00000163811	WDR43	3790	2635	7993	6385	6191	4913	3915	3062	7301	5638	5882	5080	5146.2	3488	6470	5481	1.853	0.89	1.20158522151661e-27	4.32826336176089e-26	0.0017	0.0038	0.003	0.003	TRUE	NA
ENSG00000215246	RP11-43F13.3	64	53	365	384	263	256	66	62	333	339	250	265	219.12	64	336	258	5.258	2.394	1.31977507202565e-27	4.74726458273248e-26	0	0.0199	0.0133	0.0133	TRUE	NA
ENSG00000169692	AGPAT2	1121	936	2603	2826	2149	2206	1158	1088	2378	2495	2042	2281	1906.84	1123	2436	2162	2.167	1.116	1.96265544721826e-27	7.04973622094875e-26	0.0029	0.0052	0.0044	0.0044	TRUE	NA
ENSG00000107937	GTPBP4	3759	2736	8413	7323	5849	5234	3883	3180	7685	6466	5557	5411	5363.56	3532	7076	5484	2.005	1.003	2.30610769152219e-27	8.26002888945078e-26	0.0033	0.0038	0.0039	0.0039	TRUE	NA
ENSG00000106462	EZH2	3692	2769	7579	7921	5864	5032	3814	3218	6923	6994	5571	5203	5287.02	3516	6958	5387	1.985	0.989	2.61183176910332e-27	9.32875777445552e-26	0.0038	0.0038	0.0038	0.0038	TRUE	NA
ENSG00000166828	SCNN1G	46	50	327	969	122	201	48	58	299	856	116	208	263.93	53	578	162	9.806	3.294	3.29086759093554e-27	1.17047034274241e-25	0.0779	0.0175	0.0332	0.0332	TRUE	NA
ENSG00000128274	A4GALT	81	163	361	805	268	480	84	189	330	711	255	496	344.08	136	520	376	3.826	1.936	3.76100236029809e-27	1.33394769468953e-25	3e-04	0.0146	0.0101	0.0101	TRUE	NA
ENSG00000100749	VRK1	1785	1419	4382	5232	3094	3374	1844	1649	4003	4620	2939	3488	3090.5	1746	4312	3214	2.457	1.297	4.1429922936157e-27	1.46738199855468e-25	0.0114	0.0043	0.0065	0.0065	TRUE	NA
ENSG00000130713	EXOSC2	2585	1901	5322	5227	4710	4044	2670	2209	4861	4615	4475	4181	3835.29	2440	4738	4328	1.948	0.962	4.17753918205708e-27	1.47755720791559e-25	0	0.004	0.0035	0.0035	TRUE	NA
ENSG00000174013	FBXO45	1617	1262	3664	3288	2486	2228	1670	1467	3347	2903	2362	2304	2342.04	1568	3125	2333	1.991	0.994	4.74476107243726e-27	1.66966510678129e-25	0.0017	0.0047	0.0036	0.0036	TRUE	NA
ENSG00000120756	PLS1	256	195	843	1017	740	774	264	227	770	898	703	800	610.38	246	834	752	3.379	1.756	4.80061263982681e-27	1.68619029029601e-25	0.0103	0.0099	0.01	0.01	TRUE	NA
ENSG00000179409	GEMIN4	2153	1791	4376	4150	3767	3301	2224	2082	3997	3664	3579	3413	3159.76	2153	3830	3496	1.779	0.831	6.48318899190903e-27	2.24918831215205e-25	0	0.0043	0.0025	0.0025	TRUE	NA
ENSG00000160214	RRP1	1893	1394	3985	3555	3124	2634	1955	1620	3640	3139	2968	2723	2674.27	1788	3390	2846	1.898	0.924	8.32903812732605e-27	2.8738576527642e-25	0	0.0045	0.0031	0.0031	TRUE	NA
ENSG00000140525	FANCI	3387	2593	6803	6833	4937	4448	3499	3014	6214	6033	4690	4599	4674.76	3256	6124	4644	1.884	0.913	9.50434791122087e-27	3.27493779111878e-25	0.0022	0.0039	0.0033	0.0033	TRUE	NA
ENSG00000116711	PLA2G4A	536	413	1598	2093	825	877	554	480	1460	1848	784	907	1005.3	517	1654	846	3.173	1.666	9.52887508665167e-27	3.27894014668725e-25	0.0175	0.0072	0.0103	0.0103	TRUE	NA
ENSG00000165490	DDIAS	932	532	2588	2359	1643	1292	963	618	2364	2083	1561	1336	1487.42	790	2224	1448	2.857	1.514	1.01134740470355e-26	3.46601448616013e-25	0	0.0058	0.0087	0.0087	TRUE	NA
ENSG00000176890	TYMS	3342	2633	6391	6306	4801	4029	3452	3060	5838	5568	4561	4166	4440.75	3256	5703	4364	1.754	0.81	1.15448722758052e-26	3.93005404080527e-25	0	0.0039	0.0025	0.0025	TRUE	NA
ENSG00000127423	AUNIP	377	293	1068	1023	744	625	389	341	976	903	707	646	660.29	365	940	676	2.576	1.365	1.23426458198807e-26	4.19600389017228e-25	0	0.0094	0.0059	0.0059	TRUE	NA
ENSG00000181195	PENK	70	138	392	744	105	215	72	160	358	657	100	222	261.62	116	508	161	4.473	2.161	1.25695355889252e-26	4.26742454920797e-25	0.0055	0.0176	0.0136	0.0136	TRUE	NA
ENSG00000130826	DKC1	3659	2531	7608	6327	6140	5018	3780	2942	6949	5586	5833	5188	5046.37	3361	6268	5510	1.867	0.901	1.34157100538907e-26	4.54255942424741e-25	0.0022	0.0038	0.0032	0.0032	TRUE	NA
ENSG00000266578	RP11-838N2.5	158	130	637	738	344	410	163	151	582	652	327	424	383.08	157	617	376	3.903	1.965	1.65670898718844e-26	5.59469743745352e-25	0.0084	0.0135	0.0121	0.0121	TRUE	NA
ENSG00000148459	PDSS1	394	263	1129	943	724	508	407	306	1031	833	688	525	631.6	356	932	606	2.624	1.392	1.85595616459251e-26	6.25923065070743e-25	0	0.0097	0.0062	0.0062	TRUE	NA
ENSG00000127564	PKMYT1	1361	954	3008	2812	1863	1530	1406	1109	2748	2483	1770	1582	1849.47	1258	2616	1676	2.088	1.062	1.89100495278179e-26	6.3521257640071e-25	0	0.0052	0.0042	0.0042	TRUE	NA
ENSG00000211892	IGHG4	51	49	356	450	303	490	53	57	325	397	288	507	271.1	55	361	398	6.558	2.713	1.96197460493198e-26	6.58181573213312e-25	0.0269	0.0172	0.02	0.02	TRUE	NA
ENSG00000164109	MAD2L1	2035	1545	4424	4696	3275	3084	2102	1796	4041	4146	3111	3189	3064.15	1949	4094	3150	2.103	1.072	3.03984283403937e-26	1.01042943416793e-24	0.0042	0.0043	0.0045	0.0045	TRUE	NA
ENSG00000053372	MRTO4	2925	1766	6489	4932	4481	3406	3021	2052	5927	4355	4257	3521	3855.72	2536	5141	3889	2.036	1.026	3.31231554924903e-26	1.09669169978069e-24	0.0043	0.004	0.0042	0.0042	TRUE	NA
ENSG00000139645	ANKRD52	8102	5657	15196	13667	14200	10741	8369	6575	13880	12067	13491	11105	10914.49	7472	12974	12298	1.744	0.803	3.78950281873073e-26	1.2530523968967e-24	0.0012	0.0037	0.0027	0.0027	TRUE	NA
ENSG00000196730	DAPK1	7829	9987	18228	23375	17159	22517	8087	11607	16650	20639	16302	23280	16094.14	9847	18644	19791	1.915	0.937	3.96951290552849e-26	1.31086840358773e-24	0.0034	0.0039	0.0037	0.0037	TRUE	NA
ENSG00000124126	PREX1	6369	8936	12828	19969	6463	8469	6579	10386	11717	17632	6140	8756	10201.6	8482	14674	7448	1.738	0.797	4.58219934672497e-26	1.50927305330844e-24	0.0011	0.0037	0.0026	0.0026	TRUE	NA
ENSG00000170860	LSM3	1606	1292	3372	3524	2734	2574	1659	1502	3080	3111	2597	2661	2435.12	1580	3096	2629	1.959	0.97	4.79470459388082e-26	1.57518141218116e-24	0.0016	0.0047	0.0036	0.0036	TRUE	NA
ENSG00000182957	SPATA13	752	662	1810	1895	1262	1266	777	769	1653	1673	1199	1309	1230.09	773	1663	1254	2.151	1.105	5.94823173384811e-26	1.94158540978243e-24	0	0.0065	0.0043	0.0043	TRUE	NA
ENSG00000104381	GDAP1	449	258	1268	982	781	548	464	300	1158	867	742	567	682.91	382	1012	654	2.673	1.418	6.27901179218589e-26	2.046925602857e-24	9e-04	0.0092	0.0068	0.0068	TRUE	NA
ENSG00000139146	FAM60A	3915	3391	7808	8850	6481	6708	4044	3941	7132	7814	6157	6935	6003.96	3992	7473	6546	1.868	0.902	6.60812590003878e-26	2.15145329783955e-24	0.0027	0.0037	0.0033	0.0033	TRUE	NA
ENSG00000158164	TMSB15A	448	387	1214	1378	744	792	463	450	1109	1217	707	819	793.97	456	1163	763	2.542	1.346	7.16551323841751e-26	2.32993865159555e-24	0.0016	0.0084	0.0063	0.0063	TRUE	NA
ENSG00000128059	PPAT	1419	1219	2993	2929	2538	2223	1466	1417	2734	2586	2411	2298	2152.02	1442	2660	2354	1.845	0.884	7.91972843252054e-26	2.5718862345762e-24	0	0.0049	0.0028	0.0028	TRUE	NA
ENSG00000123607	TTC21B	2078	1776	4213	4107	2320	2053	2146	2064	3848	3626	2204	2123	2668.63	2105	3737	2164	1.775	0.828	8.96108012860034e-26	2.90263558502303e-24	0	0.0045	0.0026	0.0026	TRUE	NA
ENSG00000227579	RP1-35C21.2	582	574	1566	1792	1241	1490	601	667	1430	1582	1179	1540	1166.74	634	1506	1360	2.375	1.248	1.23154890337134e-25	3.97903109428945e-24	0.0039	0.0066	0.0057	0.0057	TRUE	NA
ENSG00000154096	THY1	1364	1165	2845	3100	2165	1967	1409	1354	2599	2737	2057	2034	2031.54	1382	2668	2046	1.931	0.949	1.37371561287762e-25	4.42709492246538e-24	0	0.005	0.0034	0.0034	TRUE	NA
ENSG00000139496	NUP58	2821	2524	5360	5726	3926	3746	2914	2933	4896	5056	3730	3873	3900.32	2924	4976	3802	1.702	0.767	1.43605303597182e-25	4.62212507585606e-24	0	0.004	0.0023	0.0023	TRUE	NA
ENSG00000167721	TSR1	3842	2787	7533	6143	6086	4705	3969	3239	6881	5424	5782	4864	5026.48	3604	6152	5323	1.704	0.769	1.64731655634661e-25	5.28202070055836e-24	4e-04	0.0038	0.0024	0.0024	TRUE	NA
ENSG00000196374	NA	3027	1736	7026	6498	4771	3500	3127	2018	6418	5737	4533	3619	4241.79	2572	6078	4076	2.409	1.269	2.4773400218413e-25	7.91346539052324e-24	0.0133	0.0039	0.0069	0.0069	TRUE	NA
ENSG00000112759	SLC29A1	1191	751	3700	3136	5587	5681	1230	873	3380	2769	5308	5874	3238.86	1052	3074	5591	2.935	1.553	3.55054798663083e-25	1.12707707650612e-23	0.0248	0.0042	0.0101	0.0101	TRUE	NA
ENSG00000113460	BRIX1	1899	1206	4206	3760	3155	2516	1962	1402	3842	3320	2997	2601	2687.27	1682	3581	2799	2.147	1.102	3.73172984907781e-25	1.18311210383684e-23	0	0.0045	0.005	0.005	TRUE	NA
ENSG00000133169	BEX1	251	197	941	1546	809	1079	259	229	860	1365	769	1116	766.16	244	1112	942	4.403	2.139	3.79974878617302e-25	1.20317481826513e-23	0.0445	0.0085	0.0178	0.0178	TRUE	NA
ENSG00000173894	CBX2	2576	2570	5322	5703	4075	3948	2661	2987	4861	5035	3871	4082	3916.29	2824	4948	3976	1.755	0.811	3.97630280541757e-25	1.254387698678e-23	0	0.004	0.0027	0.0027	TRUE	NA
ENSG00000157765	SLC34A2	1	5	162	647	5	13	1	6	148	571	5	13	124.05	4	360	9	105.67	6.723	4.00540358513732e-25	1.26200029831963e-23	0	0.0293	0.0271	0.0271	TRUE	NA
ENSG00000176788	BASP1	11906	10511	22785	26800	16698	16535	12298	12216	20812	23663	15864	17095	16991.5	12257	22238	16480	1.81	0.856	4.58575711811779e-25	1.43771977795804e-23	0.0022	0.0039	0.0032	0.0032	TRUE	NA
ENSG00000043355	ZIC2	6572	6907	12770	14640	11323	12133	6788	8028	11664	12926	10758	12544	10451.39	7408	12295	11651	1.663	0.734	4.70930313737219e-25	1.47463320805878e-23	5e-04	0.0037	0.0023	0.0023	TRUE	NA
ENSG00000101746	NOL4	81	76	368	348	983	899	84	88	336	307	934	929	446.46	86	322	932	3.744	1.904	5.3776055071639e-25	1.67358200801994e-23	0	0.0122	0.0086	0.0086	TRUE	NA
ENSG00000152455	SUV39H2	911	820	2133	2090	1609	1472	941	953	1948	1845	1529	1522	1456.37	947	1896	1526	2.003	1.002	5.6959725595095e-25	1.770492327402e-23	0	0.0059	0.0037	0.0037	TRUE	NA
ENSG00000092853	CLSPN	3530	2264	7232	6539	5395	3912	3646	2631	6606	5774	5126	4045	4637.85	3138	6190	4586	1.992	0.994	6.1183411919377e-25	1.89945323434301e-23	0	0.0039	0.0042	0.0042	TRUE	NA
ENSG00000137574	TGS1	2524	2226	5395	5692	4699	5011	2607	2587	4928	5026	4464	5181	4132.17	2597	4977	4822	1.915	0.938	7.76104648575633e-25	2.39771016430392e-23	0.0032	0.004	0.0037	0.0037	TRUE	NA
ENSG00000154640	BTG3	1270	1075	2653	2853	1996	1790	1312	1249	2423	2519	1896	1851	1875.09	1280	2471	1874	1.93	0.948	7.93116971658849e-25	2.44729106868487e-23	0	0.0052	0.0035	0.0035	TRUE	NA
ENSG00000114790	ARHGEF26	681	578	1755	1578	1115	904	703	672	1603	1393	1059	935	1060.91	688	1498	997	2.175	1.121	8.36664880927732e-25	2.57853211785919e-23	1e-04	0.007	0.0046	0.0046	TRUE	NA
ENSG00000185344	ATP6V0A2	1709	1535	3699	3544	2943	2660	1765	1784	3379	3129	2796	2750	2600.56	1774	3254	2773	1.833	0.874	9.83625336551014e-25	3.0277776268743e-23	6e-04	0.0045	0.003	0.003	TRUE	NA
ENSG00000067715	SYT1	1936	1933	4103	5594	3027	3783	2000	2247	3748	4939	2876	3911	3286.72	2124	4344	3394	2.028	1.02	1.01132415271416e-24	3.10927080607458e-23	0.0047	0.0042	0.0044	0.0044	TRUE	NA
ENSG00000260266	CTD-2311M21.2	123	79	528	603	276	219	127	92	482	532	262	226	287.03	110	507	244	4.662	2.221	1.1457884504628e-24	3.50147986756954e-23	0.0169	0.0165	0.0166	0.0166	TRUE	NA
ENSG00000188987	NA	5536	3683	13260	14808	9273	8515	5718	4280	12112	13075	8810	8804	8799.82	4999	12594	8807	2.534	1.342	1.20244928031304e-24	3.67021628287858e-23	0.018	0.0037	0.0081	0.0081	TRUE	NA
ENSG00000198366	NA	1907	1416	3828	3701	2977	2504	1970	1646	3497	3268	2828	2589	2632.84	1808	3382	2708	1.875	0.907	1.57590847193102e-24	4.78710474218758e-23	0	0.0045	0.0033	0.0033	TRUE	NA
ENSG00000014138	POLA2	2018	1394	4113	3723	3153	2552	2084	1620	3757	3287	2996	2638	2730.46	1852	3522	2817	1.909	0.933	1.72481360926847e-24	5.23317104030738e-23	0	0.0045	0.0036	0.0036	TRUE	NA
ENSG00000134291	TMEM106C	2057	2119	4155	5075	3342	3934	2125	2463	3795	4481	3175	4067	3351.02	2294	4138	3621	1.803	0.85	1.8618708727042e-24	5.62883462051465e-23	0.0011	0.0042	0.003	0.003	TRUE	NA
ENSG00000168496	FEN1	3503	2789	7152	7306	5102	5001	3618	3241	6533	6451	4847	5170	4976.85	3430	6492	5008	1.893	0.921	2.46424316957618e-24	7.40585269720557e-23	0.0031	0.0038	0.0037	0.0037	TRUE	NA
ENSG00000108064	TFAM	2192	1799	4648	4679	3720	3715	2264	2091	4246	4131	3534	3841	3351.17	2178	4188	3688	1.923	0.943	2.61405913105146e-24	7.83754800862478e-23	0.0026	0.0042	0.0038	0.0038	TRUE	NA
ENSG00000105281	SLC1A5	8475	6115	15232	12876	11610	8775	8754	7107	13913	11369	11030	9072	10207.62	7930	12641	10051	1.594	0.673	3.181627814265e-24	9.51677719001881e-23	0	0.0037	0.002	0.002	TRUE	NA
ENSG00000136982	DSCC1	241	178	754	751	467	408	249	207	689	663	444	422	445.52	228	676	433	2.969	1.57	4.07162927618108e-24	1.215029676482e-22	0	0.0122	0.0085	0.0085	TRUE	NA
ENSG00000103653	CSK	2596	2109	4905	4894	3946	3339	2681	2451	4480	4321	3749	3452	3522.53	2566	4400	3600	1.716	0.779	4.24624536889583e-24	1.26416648467889e-22	0	0.0041	0.0025	0.0025	TRUE	NA
ENSG00000165071	TMEM71	94	76	468	590	206	289	97	88	427	521	196	299	271.39	92	474	248	5.052	2.337	4.29454162517394e-24	1.27704782870366e-22	0.0235	0.0172	0.0188	0.0188	TRUE	NA
ENSG00000247626	MARS2	366	312	1099	990	826	757	378	363	1004	874	785	783	697.67	370	939	784	2.533	1.341	4.78096890740252e-24	1.41837272667625e-22	0	0.0091	0.0065	0.0065	TRUE	NA
ENSG00000196376	SLC35F1	90	147	399	640	444	594	93	171	364	565	422	614	371.55	132	464	518	3.569	1.835	5.20061710914023e-24	1.54106967895702e-22	0.0027	0.0138	0.0105	0.0105	TRUE	NA
ENSG00000153820	SPHKAP	146	346	862	1407	705	1540	151	402	787	1242	670	1592	807.43	276	1014	1131	3.991	1.997	5.48445429882026e-24	1.623283413969e-22	0.0356	0.0083	0.016	0.016	TRUE	NA
ENSG00000156466	GDF6	4371	5736	9137	12623	6451	8908	4515	6667	8346	11145	6129	9210	7668.59	5591	9746	7670	1.758	0.814	5.74361677671822e-24	1.69801103660954e-22	0.0019	0.0037	0.003	0.003	TRUE	NA
ENSG00000123737	EXOSC9	1414	1092	2959	2961	2146	1940	1461	1269	2703	2614	2039	2006	2015.25	1365	2658	2022	1.95	0.963	6.06740385817129e-24	1.79164791835186e-22	0	0.005	0.0038	0.0038	TRUE	NA
ENSG00000145247	OCIAD2	497	447	1201	1487	1514	1466	513	520	1097	1313	1438	1516	1066.15	516	1205	1477	2.325	1.217	6.12046575356626e-24	1.80521751233235e-22	0.0028	0.007	0.0056	0.0056	TRUE	NA
ENSG00000135912	TTLL4	2935	2239	5689	5536	4168	3698	3032	2602	5196	4888	3960	3823	3916.92	2817	5042	3892	1.793	0.842	6.72093920327136e-24	1.97773176207504e-22	0.0015	0.004	0.0031	0.0031	TRUE	NA
ENSG00000165731	RET	589	949	2145	2987	1988	3584	608	1103	1959	2637	1889	3705	1983.7	856	2298	2797	2.784	1.477	8.01446000295722e-24	2.34478354579607e-22	0.0193	0.0051	0.0095	0.0095	TRUE	NA
ENSG00000146918	NCAPG2	5311	3802	10088	9619	7803	6486	5486	4419	9215	8493	7413	6706	6955.24	4952	8854	7060	1.795	0.844	8.30644014767813e-24	2.42462123621019e-22	0.0025	0.0037	0.0032	0.0032	TRUE	NA
ENSG00000135917	SLC19A3	67	46	387	533	227	172	69	53	353	471	216	178	223.38	61	412	197	6.716	2.748	8.35604063831659e-24	2.43629910459299e-22	0.0403	0.0197	0.0258	0.0258	TRUE	NA
ENSG00000082516	GEMIN5	2495	1799	5371	4258	4230	3421	2577	2091	4906	3760	4019	3537	3481.55	2334	4333	3778	1.851	0.888	8.40202965518056e-24	2.44689842996916e-22	0.0022	0.0041	0.0034	0.0034	TRUE	NA
ENSG00000182572	NA	5171	4849	10230	13653	7015	7293	5341	5636	9344	12055	6665	7540	7763.49	5488	10700	7102	1.936	0.953	1.02182190281531e-23	2.95885601162995e-22	0.0051	0.0037	0.0042	0.0042	TRUE	NA
ENSG00000175538	KCNE3	3310	3619	7180	9557	13841	19121	3419	4206	6558	8438	13150	19769	9256.76	3812	7498	16460	1.961	0.971	1.22848527485477e-23	3.54919039305312e-22	0.0054	0.0037	0.0043	0.0043	TRUE	NA
ENSG00000173226	IQCB1	1129	965	2432	2630	1639	1653	1166	1122	2221	2322	1557	1709	1682.91	1144	2272	1633	1.984	0.988	1.56467142845364e-23	4.48981140402035e-22	0.0012	0.0055	0.004	0.004	TRUE	NA
ENSG00000127324	TSPAN8	100	159	293	594	3052	6036	103	185	268	524	2900	6241	1703.39	144	396	4570	2.732	1.45	1.6349351354686e-23	4.68613744528501e-22	0.0038	0.0055	0.0049	0.0049	TRUE	NA
ENSG00000154162	CDH12	46	76	361	495	22	28	48	88	330	437	21	29	158.75	68	384	25	5.786	2.532	1.71310059531298e-23	4.90464369988424e-22	0.0112	0.0249	0.0213	0.0213	TRUE	NA
ENSG00000170439	METTL7B	181	126	625	583	398	294	187	146	571	515	378	304	350.19	166	543	341	3.27	1.709	2.24957810736404e-23	6.39016063048208e-22	0	0.0144	0.01	0.01	TRUE	NA
ENSG00000105048	TNNT1	344	450	916	1293	1157	1580	355	523	837	1142	1099	1634	931.57	439	990	1366	2.265	1.179	2.50998664765374e-23	7.1219118343203e-22	5e-04	0.0076	0.005	0.005	TRUE	NA
ENSG00000105967	TFEC	29	18	279	359	17	13	30	21	255	317	16	13	108.71	26	286	14	11.196	3.485	2.58252139760026e-23	7.31138582966093e-22	0.0462	0.032	0.036	0.036	TRUE	NA
ENSG00000138660	AP1AR	718	592	1638	1661	1239	1141	742	688	1496	1467	1177	1180	1124.87	715	1482	1178	2.072	1.051	2.66412856490576e-23	7.53402504518729e-22	0	0.0068	0.0043	0.0043	TRUE	NA
ENSG00000134802	SLC43A3	218	188	702	694	489	450	225	218	641	613	465	465	437.92	222	627	465	2.826	1.499	3.04201620139688e-23	8.59310360783914e-22	0	0.0124	0.0078	0.0078	TRUE	NA
ENSG00000049247	UTS2	118	79	590	394	366	288	122	92	539	348	348	298	291	107	444	323	4.11	2.039	3.25778021007567e-23	9.16183039145866e-22	0.0093	0.0164	0.014	0.014	TRUE	NA
ENSG00000126003	PLAGL2	3564	2876	7186	6408	5038	4462	3681	3343	6564	5658	4786	4613	4774.22	3512	6111	4700	1.738	0.797	3.31269255800989e-23	9.30595437064837e-22	0.0014	0.0038	0.0029	0.0029	TRUE	NA
ENSG00000139618	BRCA2	2351	1590	4528	3588	3334	2391	2428	1848	4136	3168	3167	2472	2869.98	2138	3652	2820	1.708	0.773	3.72194120620547e-23	1.04325272551421e-21	0	0.0044	0.0025	0.0025	TRUE	NA
ENSG00000177192	PUS1	1053	642	2244	1751	2216	1494	1088	746	2050	1546	2105	1545	1513.26	917	1798	1825	1.972	0.98	3.76664450439756e-23	1.05461893262598e-21	3e-04	0.0058	0.0038	0.0038	TRUE	NA
ENSG00000198554	WDHD1	2272	2073	4508	4527	3483	3155	2347	2409	4118	3997	3309	3262	3240.32	2378	4058	3286	1.706	0.771	4.62287980694996e-23	1.2886721481613e-21	0	0.0042	0.0026	0.0026	TRUE	NA
ENSG00000069956	MAPK6	3993	3328	7220	7095	5520	4829	4125	3868	6595	6264	5244	4993	5181.46	3996	6430	5118	1.609	0.686	5.32760385656322e-23	1.47701419145658e-21	0	0.0038	0.0021	0.0021	TRUE	NA
ENSG00000184678	HIST2H2BE	11659	8991	21635	20774	15522	11903	12043	10450	19762	18342	14747	12306	14608.32	11246	19052	13526	1.698	0.764	5.51109300662274e-23	1.52621817778827e-21	0.0014	0.0038	0.0028	0.0028	TRUE	NA
ENSG00000165757	KIAA1462	1826	2093	3637	5704	1542	1964	1886	2433	3322	5036	1465	2031	2695.44	2160	4179	1748	1.911	0.935	5.56013981356463e-23	1.53812364450407e-21	0.003	0.0045	0.0039	0.0039	TRUE	NA
ENSG00000126215	XRCC3	994	764	2168	2045	1518	1333	1027	888	1980	1806	1442	1378	1420.16	958	1893	1410	1.979	0.984	5.65697706329865e-23	1.56320927663187e-21	0	0.006	0.004	0.004	TRUE	NA
ENSG00000085840	ORC1	1722	1076	3690	3124	2904	2272	1779	1251	3371	2758	2759	2349	2377.68	1515	3064	2554	2.038	1.027	5.76025756991834e-23	1.59001892378344e-21	0	0.0047	0.0047	0.0047	TRUE	NA
ENSG00000247077	PGAM5	2622	1513	5577	4474	4365	3224	2708	1758	5094	3950	4147	3333	3498.59	2233	4522	3740	2.049	1.035	6.34329786916909e-23	1.74905591083115e-21	0	0.0041	0.0049	0.0049	TRUE	NA
ENSG00000100216	TOMM22	2542	1736	5179	4728	4101	3471	2626	2018	4731	4175	3896	3589	3505.56	2322	4453	3742	1.927	0.946	6.77506590095978e-23	1.8640606560658e-21	0.004	0.0041	0.0041	0.0041	TRUE	NA
ENSG00000175471	MCTP1	161	120	561	663	480	400	166	139	512	585	456	414	378.86	152	548	435	3.592	1.845	7.63746535067124e-23	2.09906312316338e-21	0.0099	0.0136	0.0125	0.0125	TRUE	NA
ENSG00000122952	ZWINT	2021	1532	3972	3913	3066	2692	2088	1781	3628	3455	2913	2783	2774.55	1934	3542	2848	1.834	0.875	9.84972786396733e-23	2.70122936398975e-21	0	0.0044	0.0034	0.0034	TRUE	NA
ENSG00000135763	URB2	1702	1306	4005	3078	2965	2306	1758	1518	3658	2718	2817	2384	2475.49	1638	3188	2600	1.933	0.951	1.00909585947453e-22	2.76440014577731e-21	0.003	0.0046	0.004	0.004	TRUE	NA
ENSG00000084090	STARD7	5244	4722	9612	9750	7747	7233	5417	5488	8780	8609	7360	7478	7188.58	5452	8694	7419	1.595	0.673	1.21531735506046e-22	3.31503590029649e-21	0	0.0037	0.0021	0.0021	TRUE	NA
ENSG00000146409	SLC18B1	234	242	701	1037	395	542	242	281	640	916	375	560	502.42	262	778	468	2.936	1.554	1.24697947131348e-22	3.39410971854296e-21	0.0049	0.0113	0.0094	0.0094	TRUE	NA
ENSG00000075131	TIPIN	693	475	1641	1467	1275	1067	716	552	1499	1295	1211	1103	1062.76	634	1397	1157	2.21	1.144	1.6114196604115e-22	4.36734282562966e-21	0	0.007	0.0054	0.0054	TRUE	NA
ENSG00000155330	C16orf87	960	929	2016	2377	1558	1667	992	1080	1841	2099	1480	1723	1535.87	1036	1970	1602	1.9	0.926	1.80274390408492e-22	4.88066966356465e-21	0	0.0057	0.0036	0.0036	TRUE	NA
ENSG00000105963	ADAP1	129	86	486	519	409	317	133	100	444	458	389	328	308.61	116	451	358	3.89	1.96	2.1138438954792e-22	5.71075167294619e-21	0	0.0157	0.0137	0.0137	TRUE	NA
ENSG00000151572	ANO4	189	228	736	871	644	574	195	265	672	769	612	593	517.8	230	720	602	3.148	1.655	2.17982997404191e-22	5.88276112548291e-21	0	0.011	0.0109	0.0109	TRUE	NA
ENSG00000120800	UTP20	5910	3857	13747	8727	10018	6641	6105	4483	12557	7705	9518	6866	7872.23	5294	10131	8192	1.883	0.913	2.20138018175561e-22	5.92831916391132e-21	0.0048	0.0037	0.0041	0.0041	TRUE	NA
ENSG00000180596	HIST1H2BC	8621	6800	16883	19220	13395	11995	8905	7903	15421	16970	12726	12402	12387.85	8404	16196	12564	1.929	0.948	2.24537335841082e-22	6.04038733441131e-21	0.0062	0.0038	0.0045	0.0045	TRUE	NA
ENSG00000128039	SRD5A3	342	302	1091	1063	869	979	353	351	997	939	826	1012	746.19	352	968	919	2.748	1.459	2.45468032186346e-22	6.58253503418401e-21	0.009	0.0087	0.0088	0.0088	TRUE	NA
ENSG00000164163	ABCE1	5025	3388	9623	8527	7441	6056	5190	3938	8790	7529	7069	6261	6462.91	4564	8160	6665	1.797	0.845	2.889671110349e-22	7.7245471418224e-21	0.0031	0.0037	0.0035	0.0035	TRUE	NA
ENSG00000160949	TONSL	1972	1401	3827	3497	3164	2357	2037	1628	3496	3088	3006	2437	2615.24	1832	3292	2722	1.803	0.851	3.4393046952992e-22	9.16486282656068e-21	0	0.0045	0.0033	0.0033	TRUE	NA
ENSG00000115758	ODC1	4901	2812	9537	6962	9167	6395	5062	3268	8711	6147	8709	6612	6418.31	4165	7429	7660	1.796	0.845	3.52909411660172e-22	9.39427097390992e-21	0.0026	0.0037	0.0035	0.0035	TRUE	NA
ENSG00000111300	NAA25	3180	2371	6036	5337	5079	4276	3285	2756	5513	4712	4825	4421	4252.05	3020	5112	4623	1.694	0.76	3.87815816269658e-22	1.03126519938932e-20	8e-04	0.0039	0.0027	0.0027	TRUE	NA
ENSG00000126749	EMG1	1178	746	2525	2179	2036	1547	1217	867	2306	1924	1934	1599	1641.32	1042	2115	1766	2.045	1.032	4.11677748587342e-22	1.09243013849274e-20	0	0.0056	0.0047	0.0047	TRUE	NA
ENSG00000185130	HIST1H2BL	3507	2541	7430	8471	5777	5283	3622	2953	6787	7479	5488	5462	5298.73	3288	7133	5475	2.175	1.121	4.28553091628953e-22	1.1348389741311e-20	0.0121	0.0038	0.0062	0.0062	TRUE	NA
ENSG00000164338	UTP15	1370	867	2972	2351	2141	1656	1415	1008	2715	2076	2034	1712	1826.58	1212	2396	1873	1.984	0.988	4.93476834715881e-22	1.30404206218624e-20	0.0027	0.0053	0.0044	0.0044	TRUE	NA
ENSG00000198042	MAK16	1415	970	3070	2925	2027	1774	1462	1127	2804	2583	1926	1834	1955.95	1294	2694	1880	2.09	1.063	5.1054810486387e-22	1.34775146808919e-20	0.0055	0.0051	0.0052	0.0052	TRUE	NA
ENSG00000139737	SLAIN1	5530	3878	14317	14851	14590	16312	5712	4507	13077	13113	13861	16865	11189.25	5110	13095	15363	2.564	1.358	5.42990051525252e-22	1.43190367170133e-20	0.023	0.0037	0.0094	0.0094	TRUE	NA
ENSG00000215475	SIAH3	112	112	451	587	180	246	116	130	412	518	171	254	266.91	123	465	212	3.763	1.912	5.57509171649525e-22	1.46866653672611e-20	0.0027	0.0174	0.0135	0.0135	TRUE	NA
ENSG00000164048	ZNF589	395	305	1015	1027	877	814	408	354	927	907	833	842	711.86	381	917	838	2.405	1.266	6.16507250762658e-22	1.62072480674096e-20	0	0.009	0.0064	0.0064	TRUE	NA
ENSG00000136718	IMP4	2023	1472	4353	3319	3445	2598	2090	1711	3976	2930	3273	2686	2777.67	1900	3453	2980	1.807	0.854	6.39382860310265e-22	1.67912386117675e-20	0.0016	0.0044	0.0034	0.0034	TRUE	NA
ENSG00000153879	CEBPG	1817	1722	3530	3975	2195	2066	1877	2001	3224	3510	2085	2136	2472.28	1939	3367	2110	1.736	0.796	6.62528375645874e-22	1.73811034086022e-20	0	0.0046	0.0029	0.0029	TRUE	NA
ENSG00000168411	RFWD3	4051	3264	7228	7001	6174	5361	4184	3794	6602	6181	5866	5543	5361.66	3989	6392	5704	1.603	0.681	7.31967642110666e-22	1.91829909921572e-20	0	0.0038	0.0022	0.0022	TRUE	NA
ENSG00000198518	NA	10457	9925	18822	22467	15493	16624	10801	11535	17192	19837	14719	17187	15212.12	11168	18514	15953	1.654	0.726	7.45245985389774e-22	1.95108472154364e-20	0.0011	0.0038	0.0027	0.0027	TRUE	NA
ENSG00000115875	SRSF7	4870	3734	8799	8738	6852	5888	5030	4340	8037	7715	6510	6088	6286.64	4685	7876	6299	1.684	0.752	7.91653692592617e-22	2.07044753073012e-20	0.0013	0.0037	0.0028	0.0028	TRUE	NA
ENSG00000111641	NOP2	3818	2058	8814	7581	6904	5417	3944	2392	8051	6694	6559	5601	5539.98	3168	7372	6080	2.376	1.248	9.18473732344841e-22	2.39965436552441e-20	0.0176	0.0038	0.0079	0.0079	TRUE	NA
ENSG00000078618	NRDC	11595	9860	26744	33301	16080	19727	11977	11460	24429	29403	15277	20396	18823.4	11718	26916	17836	2.278	1.188	1.03480034195566e-21	2.69525689066296e-20	0.0143	0.004	0.0073	0.0073	TRUE	NA
ENSG00000100473	COCH	699	645	1538	1781	2314	2555	722	750	1405	1573	2198	2642	1548.18	736	1489	2420	2.019	1.013	1.10104944822472e-21	2.86487200181012e-20	0.0018	0.0057	0.0043	0.0043	TRUE	NA
ENSG00000173473	SMARCC1	7964	7691	16059	19027	10831	12943	8226	8939	14669	16800	10290	13382	12050.86	8582	15734	11836	1.829	0.871	1.11297764159231e-21	2.89294444301298e-20	0.0041	0.0037	0.0039	0.0039	TRUE	NA
ENSG00000189043	NDUFA4	3209	2925	6016	7480	4437	4481	3315	3400	5495	6604	4215	4633	4610.34	3358	6050	4424	1.795	0.844	1.28026695103945e-21	3.31758971649457e-20	0.0029	0.0039	0.0035	0.0035	TRUE	NA
ENSG00000102003	SYP	102	89	390	516	250	263	105	103	356	456	238	272	255.01	104	406	255	3.857	1.947	1.50899068889579e-21	3.90630158455746e-20	0.0041	0.0179	0.0137	0.0137	TRUE	NA
ENSG00000128610	FEZF1	239	208	800	1268	260	256	247	242	731	1120	247	265	475.1	244	926	256	3.719	1.895	1.6198948269353e-21	4.18912720264989e-20	0.0265	0.0117	0.0163	0.0163	TRUE	NA
ENSG00000211777	TRAV3	12	19	188	263	45	89	12	22	172	232	43	92	95.53	17	202	68	12.042	3.59	1.70295294593425e-21	4.39943947731438e-20	0.0288	0.0349	0.0332	0.0332	TRUE	NA
ENSG00000130734	ATG4D	486	344	1251	1286	884	839	502	400	1143	1135	840	867	814.54	451	1139	854	2.53	1.339	1.98134319266503e-21	5.08758446690883e-20	0.0072	0.0082	0.0079	0.0079	TRUE	NA
ENSG00000250510	GPR162	483	462	1223	1286	769	764	499	537	1117	1135	731	790	801.49	518	1126	760	2.176	1.122	2.00382682379241e-21	5.14011941315235e-20	0	0.0083	0.0052	0.0052	TRUE	NA
ENSG00000129245	FXR2	2324	1868	4684	5356	3951	3983	2401	2171	4278	4729	3754	4118	3575.13	2286	4504	3936	1.967	0.976	2.21811985078568e-21	5.67834209785306e-20	0.006	0.0041	0.0047	0.0047	TRUE	NA
ENSG00000137449	CPEB2	6108	5193	11409	10749	5490	4958	6309	6035	10421	9491	5216	5126	7099.74	6172	9956	5171	1.612	0.689	2.30366587765929e-21	5.89139929135526e-20	6e-04	0.0037	0.0024	0.0024	TRUE	NA
ENSG00000244479	OR2A1-AS1	107	130	410	546	309	356	111	151	375	482	294	368	296.64	131	428	331	3.284	1.715	2.45026824134518e-21	6.25372482301115e-20	0	0.0162	0.0104	0.0104	TRUE	NA
ENSG00000093000	NUP50	4418	3550	8256	7800	5841	5321	4563	4126	7541	6887	5549	5501	5694.7	4344	7214	5525	1.66	0.732	2.52795733342679e-21	6.44552976730657e-20	0.0011	0.0037	0.0027	0.0027	TRUE	NA
ENSG00000158201	ABHD3	595	458	1391	1478	944	864	615	532	1271	1305	897	893	918.77	574	1288	895	2.247	1.168	2.67318432814421e-21	6.80897853693302e-20	0.0022	0.0076	0.006	0.006	TRUE	NA
ENSG00000185686	PRAME	180	352	615	1363	433	651	186	409	562	1203	411	673	574.11	298	882	542	2.971	1.571	2.82711889650578e-21	7.1866550927692e-20	0.0114	0.0103	0.0106	0.0106	TRUE	NA
ENSG00000198604	BAZ1A	3192	1851	6495	5528	4373	3186	3297	2151	5933	4881	4155	3294	3951.76	2724	5407	3724	2.015	1.011	2.8244333279482e-21	7.1866550927692e-20	0.0076	0.004	0.0052	0.0052	TRUE	NA
ENSG00000160818	GPATCH4	2261	1020	5177	3465	3581	2294	2335	1185	4729	3059	3402	2372	2847.17	1760	3894	2887	2.27	1.183	2.86639681583737e-21	7.27921471381901e-20	0.0129	0.0044	0.007	0.007	TRUE	NA
ENSG00000132958	TPTE2	243	274	765	926	633	838	251	318	699	818	601	866	592.27	284	758	734	2.675	1.419	2.9136279518769e-21	7.39176641737402e-20	0.0048	0.0101	0.0083	0.0083	TRUE	NA
ENSG00000131153	GINS2	1699	1373	3397	3124	2769	2434	1755	1596	3103	2758	2631	2516	2393.18	1676	2930	2574	1.748	0.806	3.26795325936748e-21	8.28240249716938e-20	0	0.0047	0.003	0.003	TRUE	NA
ENSG00000013573	DDX11	1523	1106	2994	2612	2469	1820	1573	1285	2735	2306	2346	1882	2021.17	1429	2520	2114	1.766	0.82	3.48773042909744e-21	8.82180420786149e-20	0	0.005	0.0031	0.0031	TRUE	NA
ENSG00000099800	TIMM13	1564	1168	3146	2770	2806	2365	1616	1357	2874	2446	2666	2445	2233.9	1486	2660	2556	1.789	0.839	3.74613858742183e-21	9.45657946596197e-20	0	0.0048	0.0033	0.0033	TRUE	NA
ENSG00000164024	METAP1	2220	2001	4088	4656	3227	3170	2293	2326	3734	4111	3066	3277	3134.51	2310	3922	3172	1.696	0.762	4.22866694607936e-21	1.0642913488175e-19	5e-04	0.0043	0.0028	0.0028	TRUE	NA
ENSG00000198056	PRIM1	1174	917	2414	2614	2019	1837	1213	1066	2205	2308	1918	1899	1768.14	1140	2256	1908	1.982	0.987	4.31372128047208e-21	1.08462328631276e-19	0.0031	0.0054	0.0046	0.0046	TRUE	NA
ENSG00000106948	AKNA	681	477	1580	1497	897	668	703	554	1443	1322	852	691	927.6	628	1382	772	2.21	1.144	4.43547431586522e-21	1.11413323690798e-19	0	0.0076	0.0059	0.0059	TRUE	NA
ENSG00000173638	SLC19A1	1648	1136	3312	2768	2617	2084	1702	1320	3025	2444	2486	2155	2188.79	1511	2734	2320	1.812	0.858	4.56393838685022e-21	1.1452689262259e-19	0.001	0.0049	0.0034	0.0034	TRUE	NA
ENSG00000163686	ABHD6	3560	4564	8815	11737	8126	12774	3677	5304	8052	10363	7720	13207	8053.95	4490	9208	10464	2.072	1.051	5.79180869431954e-21	1.44340512063047e-19	0.0101	0.0037	0.0058	0.0058	TRUE	NA
ENSG00000117154	IGSF21	1	3	275	523	0	1	1	3	251	462	0	1	119.75	2	356	0	162.148	7.341	6.52467010073904e-21	1.62445095302224e-19	0.1158	0.03	0.0393	0.0393	TRUE	NA
ENSG00000135446	CDK4	2859	2602	5956	5552	5461	4667	2953	3024	5440	4902	5188	4825	4388.86	2988	5171	5006	1.728	0.789	7.05273612777061e-21	1.75420405450279e-19	0.0019	0.0039	0.0031	0.0031	TRUE	NA
ENSG00000213593	TMX2	2421	1670	5216	4587	3650	3301	2501	1941	4764	4050	3468	3413	3356.12	2221	4407	3440	1.99	0.993	7.48613847186808e-21	1.85473645359112e-19	0.0067	0.0042	0.005	0.005	TRUE	NA
ENSG00000030419	IKZF2	2506	2735	5149	6909	4129	5649	2589	3179	4703	6100	3923	5840	4388.99	2884	5402	4882	1.866	0.9	7.67065812714116e-21	1.8986000305921e-19	0.0046	0.0039	0.0042	0.0042	TRUE	NA
ENSG00000114805	PLCH1	202	171	626	590	695	570	209	199	572	521	660	589	458.29	204	546	624	2.682	1.423	7.68479518438812e-21	1.90024706628565e-19	0	0.012	0.0076	0.0076	TRUE	NA
ENSG00000164099	PRSS12	328	433	1327	1333	1216	1354	339	503	1212	1177	1155	1400	964.38	421	1194	1278	2.887	1.529	9.68138583020547e-21	2.3823526468805e-19	0.0204	0.0074	0.0112	0.0112	TRUE	NA
ENSG00000154639	CXADR	537	622	1538	1753	1071	1387	555	723	1405	1548	1018	1434	1113.63	639	1476	1226	2.332	1.221	9.87574016559033e-21	2.42782595842368e-19	0.007	0.0068	0.007	0.007	TRUE	NA
ENSG00000077514	POLD3	2168	1961	4250	4299	3541	3480	2239	2279	3882	3796	3364	3598	3193.07	2259	3839	3481	1.699	0.765	1.02940411035423e-20	2.52821251280907e-19	8e-04	0.0042	0.0029	0.0029	TRUE	NA
ENSG00000113361	CDH6	182	81	607	502	1404	741	188	94	554	443	1334	766	563.3	141	498	1050	3.678	1.879	1.04923326315036e-20	2.5744230645124e-19	0.0249	0.0104	0.0144	0.0144	TRUE	NA
ENSG00000270081	NA	744	675	1609	1987	1114	1169	769	785	1470	1754	1058	1209	1174.02	777	1612	1134	2.067	1.048	1.05540957910203e-20	2.58707782444942e-19	0.0021	0.0066	0.0051	0.0051	TRUE	NA
ENSG00000234224	TMEM229A	133	147	447	598	323	388	137	171	408	528	307	401	325.42	154	468	354	3.032	1.6	1.0719625865665e-20	2.62259054777036e-19	0	0.0152	0.0096	0.0096	TRUE	NA
ENSG00000141456	PELP1	4808	4055	9005	9050	7331	7171	4966	4713	8225	7991	6965	7414	6712.35	4840	8108	7190	1.675	0.744	1.08180612795346e-20	2.64412575739925e-19	0.0014	0.0037	0.0029	0.0029	TRUE	NA
ENSG00000152413	HOMER1	1673	1440	3121	3224	4088	3704	1728	1674	2851	2847	3884	3830	2802.08	1701	2849	3857	1.675	0.744	1.08443653770868e-20	2.64800633414538e-19	0	0.0044	0.0026	0.0026	TRUE	NA
ENSG00000040608	RTN4R	574	614	1363	1535	1677	1724	593	714	1245	1355	1593	1782	1213.75	654	1300	1688	1.996	0.997	1.27062332551522e-20	3.09668707787513e-19	0	0.0065	0.0043	0.0043	TRUE	NA
ENSG00000168242	NA	5263	4058	9793	10588	7507	6700	5436	4716	8945	9349	7132	6927	7084.26	5076	9147	7030	1.805	0.852	1.43568523673038e-20	3.49226308302376e-19	0.0034	0.0037	0.0039	0.0039	TRUE	NA
ENSG00000117395	EBNA1BP2	3274	1889	6090	4522	4359	2931	3382	2195	5563	3993	4141	3030	3717.39	2788	4778	3586	1.727	0.788	1.49958694944107e-20	3.64421153885704e-19	0.0016	0.0041	0.0032	0.0032	TRUE	NA
ENSG00000197872	FAM49A	1533	2128	4120	6229	4003	7551	1583	2473	3763	5500	3803	7807	4154.98	2028	4632	5805	2.303	1.203	1.61117856498148e-20	3.904186990239e-19	0.0159	0.0039	0.0077	0.0077	TRUE	NA
ENSG00000108179	PPIF	2352	1964	5693	4512	4476	3770	2429	2283	5200	3984	4252	3898	3674.38	2356	4592	4075	1.936	0.953	1.61857507464538e-20	3.91463943053519e-19	0.006	0.0041	0.0047	0.0047	TRUE	NA
ENSG00000101057	MYBL2	9789	5558	22691	21032	13994	11936	10111	6460	20726	18570	13295	12341	13583.87	8286	19648	12818	2.413	1.271	1.83436286483936e-20	4.42810313237599e-19	0.0209	0.0038	0.0089	0.0089	TRUE	NA
ENSG00000090372	STRN4	3215	2939	5943	6960	4595	4948	3321	3416	5428	6145	4366	5116	4631.94	3368	5786	4741	1.714	0.777	1.91430078268038e-20	4.6079306517695e-19	0.002	0.0039	0.0031	0.0031	TRUE	NA
ENSG00000181744	C3orf58	1716	1538	3698	3660	2062	1629	1773	1788	3378	3232	1959	1684	2302.11	1780	3305	1822	1.856	0.892	2.13441648080619e-20	5.12320477599936e-19	0.0026	0.0048	0.004	0.004	TRUE	NA
ENSG00000145147	SLIT2	751	624	1877	2491	686	592	776	725	1714	2199	652	612	1113.11	750	1956	632	2.598	1.377	2.58870114616293e-20	6.19604765379903e-19	0.0158	0.0068	0.0097	0.0097	TRUE	NA
ENSG00000136159	NUDT15	778	616	1810	1563	1168	988	804	716	1653	1380	1110	1021	1114.01	760	1516	1066	1.993	0.995	2.61051130343823e-20	6.24236671853237e-19	7e-04	0.0068	0.0046	0.0046	TRUE	NA
ENSG00000159259	CHAF1B	2068	1727	3826	3847	2816	2531	2136	2007	3495	3397	2675	2617	2721.14	2072	3446	2646	1.664	0.734	2.75235801147991e-20	6.57536516477255e-19	0	0.0045	0.0026	0.0026	TRUE	NA
ENSG00000131351	HAUS8	642	438	1475	1468	1261	999	663	509	1347	1296	1198	1033	1007.76	586	1322	1116	2.269	1.182	3.08680157291395e-20	7.36050008865256e-19	0	0.0072	0.0066	0.0066	TRUE	NA
ENSG00000121481	RNF2	2176	1985	4014	4365	2639	2604	2248	2307	3666	3854	2507	2692	2879.11	2278	3760	2600	1.651	0.723	3.21340123839458e-20	7.65518991079084e-19	0	0.0044	0.0026	0.0026	TRUE	NA
ENSG00000142599	RERE	9978	9297	18138	18932	15650	15545	10307	10805	16568	16716	14868	16072	14222.61	10556	16642	15470	1.577	0.657	3.41072109272902e-20	8.11764406277914e-19	4e-04	0.0038	0.0024	0.0024	TRUE	NA
ENSG00000146038	DCDC2	491	612	1350	1928	393	641	507	711	1233	1702	373	663	865	609	1468	518	2.414	1.271	3.48866639521546e-20	8.29538231334237e-19	0.0079	0.0079	0.0079	0.0079	TRUE	NA
ENSG00000095002	MSH2	3544	3017	6363	6852	5632	5482	3661	3506	5812	6050	5351	5668	5007.95	3584	5931	5510	1.654	0.726	3.64596304237806e-20	8.65319920198045e-19	0.0013	0.0038	0.0028	0.0028	TRUE	NA
ENSG00000011260	UTP18	2465	1767	5017	4542	3892	3520	2546	2054	4583	4010	3698	3639	3421.62	2300	4296	3668	1.872	0.904	3.68715196991385e-20	8.742784712975e-19	0.0046	0.0041	0.0043	0.0043	TRUE	NA
ENSG00000135913	USP37	1756	1645	3999	3677	2898	2515	1814	1912	3653	3247	2753	2600	2663.09	1863	3450	2676	1.849	0.887	3.98498933066134e-20	9.41384223740882e-19	0.0032	0.0045	0.0041	0.0041	TRUE	NA
ENSG00000095319	NUP188	8325	5019	16384	13648	14038	10916	8599	5833	14965	12050	13337	11286	11011.87	7216	13508	12312	1.892	0.92	4.82713819008755e-20	1.13715375080959e-18	0.0066	0.0037	0.0047	0.0047	TRUE	NA
ENSG00000100714	MTHFD1	5415	3949	10001	8920	8106	6953	5593	4590	9135	7876	7701	7189	7013.96	5092	8506	7445	1.673	0.742	5.18929766472714e-20	1.22020568699765e-18	0.0019	0.0037	0.003	0.003	TRUE	NA
ENSG00000099821	POLRMT	1818	1467	3965	4293	4165	4595	1878	1705	3622	3790	3957	4751	3283.8	1792	3706	4354	2.065	1.046	5.35532690860701e-20	1.2580807293624e-18	0.0092	0.0042	0.0058	0.0058	TRUE	NA
ENSG00000123364	HOXC13	214	258	679	852	606	608	221	300	620	752	576	629	516.29	260	686	602	2.647	1.404	5.63711934359869e-20	1.32305587551468e-18	0	0.0111	0.0085	0.0085	TRUE	NA
ENSG00000183779	ZNF703	6920	7006	15202	14964	13447	12462	7148	8143	13886	13212	12775	12884	11341.41	7646	13549	12830	1.775	0.828	8.2875593439365e-20	1.93084926182814e-18	0.0037	0.0037	0.0039	0.0039	TRUE	NA
ENSG00000179051	RCC2	9872	8270	18415	19904	15545	15817	10197	9612	16821	17574	14769	16353	14220.87	9904	17198	15561	1.735	0.795	8.37314622878769e-20	1.94721656117274e-18	0.0043	0.0038	0.0036	0.0036	TRUE	NA
ENSG00000167904	TMEM68	533	653	1285	1689	1057	1401	551	759	1174	1491	1004	1448	1071.2	655	1332	1226	2.046	1.033	8.74023439646497e-20	2.03072509147509e-18	0.0016	0.007	0.005	0.005	TRUE	NA
ENSG00000165025	SYK	280	229	842	1171	843	1140	289	266	769	1034	801	1179	722.99	278	902	990	3.187	1.672	9.91761363599691e-20	2.29797261209983e-18	0.0269	0.0089	0.0138	0.0138	TRUE	NA
ENSG00000137996	RTCA	1701	1423	3199	3181	2326	2054	1757	1654	2922	2809	2210	2124	2245.83	1706	2866	2167	1.68	0.749	1.17799566729266e-19	2.71216681513119e-18	0	0.0048	0.0028	0.0028	TRUE	NA
ENSG00000154582	TCEB1	1554	1228	3039	3223	2170	2044	1605	1427	2776	2846	2062	2113	2138.15	1516	2811	2088	1.854	0.891	1.24629750304864e-19	2.8668229248116e-18	0.0026	0.0049	0.0041	0.0041	TRUE	NA
ENSG00000169136	ATF5	1404	762	3485	3012	1647	906	1450	886	3183	2659	1565	937	1780	1168	2921	1251	2.574	1.364	1.56370028123504e-19	3.58395023844438e-18	0	0.0053	0.0103	0.0103	TRUE	NA
ENSG00000158859	ADAMTS4	3385	2552	6744	7197	4300	4243	3496	2966	6160	6355	4085	4387	4574.87	3231	6258	4236	1.938	0.954	1.58826909842614e-19	3.63697869743298e-18	0.0074	0.0039	0.0051	0.0051	TRUE	NA
ENSG00000172889	EGFL7	1073	1459	2202	3423	2237	3476	1108	1696	2011	3022	2125	3594	2259.46	1402	2516	2860	1.799	0.847	1.75733228128345e-19	4.01687248273567e-18	0.0017	0.0048	0.0036	0.0036	TRUE	NA
ENSG00000169258	GPRIN1	572	304	1354	981	804	493	591	353	1237	866	764	510	720.11	472	1052	637	2.255	1.173	1.76707137645358e-19	4.03550158318694e-18	0.0012	0.0089	0.0065	0.0065	TRUE	NA
ENSG00000176658	MYO1D	488	555	1230	1546	466	473	504	645	1124	1365	443	489	761.57	574	1244	466	2.17	1.118	1.84445279240741e-19	4.2084347406277e-18	2e-04	0.0086	0.0061	0.0061	TRUE	NA
ENSG00000179242	CDH4	583	526	1425	1615	338	279	602	611	1302	1426	321	288	758.45	606	1364	304	2.247	1.168	1.88671500922419e-19	4.29843345653231e-18	0.0031	0.0086	0.0068	0.0068	TRUE	NA
ENSG00000176749	CDK5R1	210	194	621	661	469	466	217	225	567	584	446	482	420.1	221	576	464	2.601	1.379	1.91729402100822e-19	4.36287470103079e-18	0	0.0127	0.008	0.008	TRUE	NA
ENSG00000115368	WDR75	2506	1886	4623	4255	4213	3622	2589	2192	4223	3757	4003	3745	3417.92	2390	3990	3874	1.671	0.741	1.93838637586778e-19	4.40298050225065e-18	0	0.0042	0.0029	0.0029	TRUE	NA
ENSG00000158715	SLC45A3	618	462	1397	1488	1001	917	638	537	1276	1314	951	948	944.04	588	1295	950	2.206	1.141	1.97569003758121e-19	4.48370406652143e-18	0.004	0.0075	0.0064	0.0064	TRUE	NA
ENSG00000155438	NIFK	1317	970	2789	2215	1963	1514	1360	1127	2548	1956	1865	1565	1736.88	1244	2252	1715	1.804	0.851	2.07269264332749e-19	4.69964550690193e-18	8e-04	0.0054	0.0036	0.0036	TRUE	NA
ENSG00000116455	WDR77	1080	745	2306	1732	1943	1359	1116	866	2106	1529	1846	1405	1478.01	991	1818	1626	1.828	0.87	2.09123294152507e-19	4.73745410794194e-18	1e-04	0.0059	0.0037	0.0037	TRUE	NA
ENSG00000006652	IFRD1	2224	1389	4279	3605	3241	2094	2297	1614	3909	3183	3079	2165	2707.87	1956	3546	2622	1.831	0.873	2.13287202906638e-19	4.82747639733874e-18	0.0034	0.0045	0.0041	0.0041	TRUE	NA
ENSG00000103275	UBE2I	4473	4333	8068	8839	6443	6015	4620	5036	7369	7804	6121	6219	6195.03	4828	7586	6170	1.572	0.653	2.1395802058475e-19	4.83834722417607e-18	0	0.0037	0.0024	0.0024	TRUE	NA
ENSG00000170779	CDCA4	1504	1211	2841	2808	2397	2091	1554	1407	2595	2479	2277	2162	2079.08	1480	2537	2220	1.715	0.778	2.291196353858e-19	5.17659532083842e-18	0	0.005	0.003	0.003	TRUE	NA
ENSG00000123338	NCKAP1L	3641	2719	8645	11031	5708	6794	3761	3160	7897	9740	5423	7024	6167.41	3460	8818	6224	2.524	1.336	2.31754502763615e-19	5.231471642384e-18	0.0273	0.0037	0.0104	0.0104	TRUE	NA
ENSG00000185298	CCDC137	1733	1115	3403	2832	2612	2018	1790	1296	3108	2501	2482	2086	2210.46	1543	2804	2284	1.827	0.869	2.45401573949508e-19	5.52479873266646e-18	0	0.0048	0.004	0.004	TRUE	NA
ENSG00000186439	TRDN	669	624	1702	1553	1258	1126	691	725	1555	1371	1195	1164	1116.91	708	1463	1180	2.064	1.045	2.54723224406758e-19	5.72450998567224e-18	0.0028	0.0068	0.0054	0.0054	TRUE	NA
ENSG00000112312	GMNN	1294	954	2609	2690	1902	1697	1337	1109	2383	2375	1807	1755	1794.19	1223	2379	1781	1.95	0.964	2.55824740941377e-19	5.74418151742375e-18	0.004	0.0053	0.0049	0.0049	TRUE	NA
ENSG00000160803	UBQLN4	2946	2317	5268	5268	4359	3874	3043	2693	4812	4651	4141	4005	3890.96	2868	4732	4073	1.652	0.724	3.06695384270222e-19	6.86819160806198e-18	0	0.004	0.0028	0.0028	TRUE	NA
ENSG00000106443	PHF14	4057	3400	7085	7033	5906	4966	4191	3952	6472	6210	5611	5134	5261.48	4072	6341	5372	1.558	0.64	3.1308994891281e-19	7.00521520056458e-18	0	0.0038	0.0022	0.0022	TRUE	NA
ENSG00000134809	TIMM10	856	590	1837	1821	1521	1260	884	686	1678	1608	1445	1303	1267.24	785	1643	1374	2.104	1.073	3.25923326846015e-19	7.26037095197767e-18	0	0.0063	0.0059	0.0059	TRUE	NA
ENSG00000101367	MAPRE1	8982	7036	15979	16004	11150	10225	9278	8177	14596	14131	10593	10572	11224.36	8728	14364	10582	1.648	0.72	3.30090702123426e-19	7.34676019318529e-18	0.0014	0.0037	0.003	0.003	TRUE	NA
ENSG00000068078	FGFR3	216	189	801	696	333	215	223	220	732	615	316	222	387.94	222	674	269	3.029	1.599	3.3267818211054e-19	7.39786552950714e-18	0.0088	0.0134	0.0121	0.0121	TRUE	NA
ENSG00000099284	H2AFY2	3412	3120	6758	8920	4061	4877	3524	3626	6173	7876	3858	5042	5016.63	3575	7024	4450	1.946	0.961	3.57465973464142e-19	7.9351821644422e-18	0.0083	0.0038	0.0053	0.0053	TRUE	NA
ENSG00000169021	UQCRFS1	1966	1582	3668	3878	2856	2669	2031	1839	3350	3424	2713	2759	2686.12	1935	3387	2736	1.751	0.808	3.65342235759329e-19	8.10293980533465e-18	0.0018	0.0045	0.0035	0.0035	TRUE	NA
ENSG00000132382	MYBBP1A	4855	3066	9253	7329	8496	6616	5015	3563	8452	6471	8072	6840	6402.2	4289	7462	7456	1.747	0.805	3.75216126285074e-19	8.31467148953705e-18	0.0037	0.0037	0.0037	0.0037	TRUE	NA
ENSG00000145555	MYO10	13204	16768	36277	39453	18530	21244	13639	19488	33136	34835	17605	21964	23444.44	16564	33986	19784	2.085	1.06	4.00912486457256e-19	8.83782343192883e-18	0.0117	0.0042	0.0067	0.0067	TRUE	NA
ENSG00000167491	GATAD2A	8427	5643	15383	14034	12407	10018	8705	6558	14051	12391	11787	10358	10641.71	7632	13221	11072	1.744	0.802	4.07140810147563e-19	8.95181028025745e-18	0.0039	0.0037	0.0038	0.0038	TRUE	NA
ENSG00000104738	MCM4	8355	6370	15561	13681	11818	10331	8630	7403	14214	12080	11228	10681	10705.96	8016	13147	10954	1.639	0.713	4.20272117724667e-19	9.23253497371792e-18	0.0019	0.0037	0.003	0.003	TRUE	NA
ENSG00000165672	PRDX3	3253	2613	5784	6101	4841	4392	3360	3037	5283	5387	4599	4541	4367.87	3198	5335	4570	1.669	0.739	4.24669705300172e-19	9.32107793094024e-18	0.0016	0.0039	0.003	0.003	TRUE	NA
ENSG00000134438	RAX	65	71	259	432	195	261	67	83	237	381	185	270	203.8	75	309	228	4.055	2.02	5.00207640087799e-19	1.09601147713802e-17	0.0039	0.0209	0.0158	0.0158	TRUE	NA
ENSG00000197329	PELI1	935	976	1961	2490	1231	1530	966	1134	1791	2199	1170	1582	1473.54	1050	1995	1376	1.895	0.923	5.33901932562143e-19	1.16681924074145e-17	0.0017	0.0059	0.0044	0.0044	TRUE	NA
ENSG00000102221	JADE3	1841	1549	3501	3825	2323	2325	1902	1800	3198	3377	2207	2404	2481.31	1851	3288	2306	1.774	0.827	5.57676460609684e-19	1.21772946837342e-17	0.0021	0.0046	0.0037	0.0037	TRUE	NA
ENSG00000136875	PRPF4	2536	1953	4653	4345	3721	3258	2620	2270	4250	3836	3535	3368	3313.25	2445	4043	3452	1.655	0.727	5.58260928078607e-19	1.21795844231583e-17	0	0.0042	0.0029	0.0029	TRUE	NA
ENSG00000203814	HIST2H2BF	9021	6050	16673	16044	12312	9807	9318	7031	15229	14166	11697	10139	11263.58	8174	14698	10918	1.813	0.858	6.02095544062283e-19	1.31246492201388e-17	0.0055	0.0037	0.0044	0.0044	TRUE	NA
ENSG00000142945	KIF2C	3546	2501	7153	7425	4948	4691	3663	2907	6534	6556	4701	4850	4868.33	3285	6545	4776	1.999	0.999	6.16820492988148e-19	1.34340964146089e-17	0.0082	0.0038	0.0058	0.0058	TRUE	NA
ENSG00000008056	SYN1	44	42	242	310	137	199	45	49	221	274	130	206	154.15	47	248	168	5.216	2.383	6.28169911055173e-19	1.3669558604324e-17	0.0096	0.0254	0.0211	0.0211	TRUE	NA
ENSG00000165061	ZMAT4	4	11	127	226	26	39	4	13	116	200	25	40	66.25	8	158	32	19.274	4.269	6.38296635938173e-19	1.38780334500427e-17	0.0189	0.0451	0.0392	0.0392	TRUE	NA
ENSG00000111445	RFC5	1334	1143	2575	2683	2061	1982	1378	1328	2352	2369	1958	2049	1905.77	1353	2360	2004	1.744	0.802	6.87680736964581e-19	1.49389669077977e-17	0	0.0052	0.0033	0.0033	TRUE	NA
ENSG00000205339	IPO7	9271	7384	18900	15804	15042	13143	9576	8582	17264	13954	14291	13588	12875.86	9079	15609	13940	1.714	0.777	6.93948673426567e-19	1.50622449245023e-17	0.0033	0.0038	0.0036	0.0036	TRUE	NA
ENSG00000130695	CEP85	1299	944	2570	2624	2228	1909	1342	1097	2347	2317	2117	1974	1865.62	1220	2332	2046	1.919	0.94	7.46096449093358e-19	1.61802897734636e-17	0.0038	0.0052	0.0048	0.0048	TRUE	NA
ENSG00000188559	RALGAPA2	1660	1778	3226	3755	3112	3394	1715	2066	2947	3315	2957	3509	2751.48	1890	3131	3233	1.66	0.731	7.49054997995519e-19	1.62305901656111e-17	0	0.0045	0.0028	0.0028	TRUE	NA
ENSG00000105821	DNAJC2	1707	1198	3244	2616	2828	2007	1763	1392	2963	2310	2687	2075	2198.38	1578	2636	2381	1.67	0.74	7.67768246381545e-19	1.66077296566093e-17	0	0.0049	0.0028	0.0028	TRUE	NA
ENSG00000026559	KCNG1	384	262	965	959	601	481	397	305	881	847	571	497	582.94	351	864	534	2.478	1.309	8.00410605276206e-19	1.72550316816547e-17	0	0.0102	0.0084	0.0084	TRUE	NA
ENSG00000109917	ZPR1	1480	1065	2899	2358	2369	1772	1529	1238	2648	2082	2251	1832	1929.88	1384	2365	2042	1.707	0.772	8.07638895095637e-19	1.73813472380964e-17	0	0.0051	0.0031	0.0031	TRUE	NA
ENSG00000112559	MDFI	4810	4378	9313	12290	9873	11645	4968	5088	8507	10851	9380	12040	8472.39	5028	9679	10710	1.907	0.931	8.07326016359516e-19	1.73813472380964e-17	0.008	0.0037	0.0052	0.0052	TRUE	NA
ENSG00000158373	HIST1H2BD	7021	6764	12397	16197	9176	10056	7252	7861	11324	14301	8718	10397	9975.47	7556	12812	9558	1.685	0.753	8.27375487081309e-19	1.77759733455413e-17	0.0029	0.0037	0.0034	0.0034	TRUE	NA
ENSG00000145506	NKD2	231	187	653	766	478	524	239	217	596	676	454	542	454.11	228	636	498	2.778	1.474	8.55266739896651e-19	1.83596778188296e-17	0.0056	0.0121	0.0102	0.0102	TRUE	NA
ENSG00000112029	FBXO5	1979	1373	3875	3345	2736	2297	2044	1596	3540	2953	2599	2375	2517.85	1820	3246	2487	1.788	0.838	9.18363295012008e-19	1.96808741576624e-17	0.0025	0.0046	0.0039	0.0039	TRUE	NA
ENSG00000101158	NELFCD	3947	3328	6843	7410	5847	5484	4077	3868	6251	6543	5555	5670	5327.15	3972	6397	5612	1.61	0.687	9.47790937910507e-19	2.02772964349093e-17	9e-04	0.0038	0.0027	0.0027	TRUE	NA
ENSG00000121211	MND1	378	297	916	1000	704	627	390	345	837	883	669	648	628.73	368	860	658	2.338	1.225	1.01567912582082e-18	2.16931634989232e-17	0	0.0097	0.0072	0.0072	TRUE	NA
ENSG00000125835	SNRPB	5511	4159	11119	12634	8213	8427	5692	4834	10156	11155	7803	8713	8058.85	5263	10656	8258	2.022	1.016	1.03788699111776e-18	2.21302604025487e-17	0.0149	0.0037	0.0062	0.0062	TRUE	NA
ENSG00000250488	RP11-6C14.1	56	78	261	370	228	291	58	91	238	327	217	301	205.18	74	282	259	3.836	1.94	1.04122013345662e-18	2.21827057794722e-17	0	0.0208	0.014	0.014	TRUE	NA
ENSG00000131389	SLC6A6	2757	2508	4933	5895	4886	4664	2848	2915	4506	5205	4642	4822	4156.26	2882	4856	4732	1.682	0.75	1.04643796579436e-18	2.22565260815307e-17	0.002	0.0039	0.0032	0.0032	TRUE	NA
ENSG00000134001	EIF2S1	4930	3666	9361	8459	6790	6137	5092	4261	8551	7469	6451	6345	6361.39	4676	8010	6398	1.714	0.778	1.14345731010445e-18	2.42793464800187e-17	0.0033	0.0037	0.0036	0.0036	TRUE	NA
ENSG00000103423	DNAJA3	2565	1882	4557	4145	3895	3127	2649	2187	4162	3660	3700	3233	3265.42	2418	3911	3466	1.62	0.696	1.16915946310577e-18	2.48043480079959e-17	0	0.0042	0.0027	0.0027	TRUE	NA
ENSG00000162377	COA7	1047	831	2098	1945	1722	1404	1081	966	1916	1717	1636	1452	1461.43	1024	1816	1544	1.775	0.828	1.17082254897001e-18	2.48188970209461e-17	0	0.0059	0.0034	0.0034	TRUE	NA
ENSG00000134780	DAGLA	410	398	1023	1074	985	887	424	463	934	948	936	917	770.28	444	941	926	2.127	1.089	1.27573851642743e-18	2.69780687353284e-17	0	0.0085	0.0056	0.0056	TRUE	NA
ENSG00000121152	NCAPH	2470	1658	4953	4779	3440	3047	2551	1927	4524	4220	3268	3150	3273.43	2239	4372	3209	1.964	0.974	1.29314847077373e-18	2.73207199794499e-17	0.0082	0.0042	0.0055	0.0055	TRUE	NA
ENSG00000204950	LRRC10B	35	57	206	324	135	203	36	66	188	286	128	210	152.46	51	237	169	4.699	2.232	1.31238166280838e-18	2.77040168969401e-17	3e-04	0.0255	0.0178	0.0178	TRUE	NA
ENSG00000147874	HAUS6	1827	1444	3617	3544	2870	2778	1887	1678	3304	3129	2727	2872	2599.54	1782	3216	2800	1.805	0.852	1.33477918269774e-18	2.81067307998418e-17	0.0032	0.0045	0.004	0.004	TRUE	NA
ENSG00000124789	NUP153	6770	5507	11834	10839	9660	8223	6993	6400	10809	9570	9178	8502	8575.38	6696	10190	8840	1.52	0.605	1.41756444422286e-18	2.98252270596847e-17	2e-04	0.0037	0.0021	0.0021	TRUE	NA
ENSG00000161956	SENP3	852	635	1747	1690	1363	1136	880	738	1596	1492	1295	1174	1195.9	809	1544	1234	1.912	0.935	1.45773841640109e-18	3.06197411782512e-17	0	0.0066	0.0045	0.0045	TRUE	NA
ENSG00000143126	CELSR2	2175	1631	4454	4923	4045	4116	2247	1896	4068	4347	3843	4255	3442.64	2072	4208	4049	2.031	1.022	1.5040624475119e-18	3.15666659955081e-17	0.0103	0.0041	0.0061	0.0061	TRUE	NA
ENSG00000186867	QRFPR	43	16	305	382	87	52	44	19	279	337	83	54	135.88	32	308	68	10.248	3.357	1.51313651773376e-18	3.17308851097017e-17	0.1175	0.0276	0.0507	0.0507	TRUE	NA
ENSG00000101447	FAM83D	2334	1450	4679	4460	3733	2978	2411	1685	4274	3938	3547	3079	3155.57	2048	4106	3313	2.029	1.021	1.57956652349029e-18	3.30693255268227e-17	0.01	0.0043	0.0061	0.0061	TRUE	NA
ENSG00000101773	RBBP8	2754	2027	5100	4894	4382	3891	2845	2356	4658	4321	4163	4023	3727.69	2600	4490	4093	1.731	0.791	1.61697230347312e-18	3.38245565458814e-17	0.0028	0.0041	0.0036	0.0036	TRUE	NA
ENSG00000172318	B3GALT1	195	171	563	602	468	444	201	199	514	532	445	459	391.6	200	523	452	2.612	1.385	1.63244049480954e-18	3.4120021700155e-17	0	0.0133	0.0084	0.0084	TRUE	NA
ENSG00000035141	FAM136A	1885	1332	3657	3079	3649	3014	1947	1548	3340	2719	3467	3116	2689.51	1748	3030	3292	1.734	0.794	1.8158086339833e-18	3.78281052173962e-17	0.0018	0.0045	0.0035	0.0035	TRUE	NA
ENSG00000197728	RPS26	3845	2390	7192	6327	6086	4586	3972	2778	6569	5586	5782	4741	4904.76	3375	6078	5262	1.82	0.864	1.84356271834443e-18	3.83748157642269e-17	0	0.0038	0.0044	0.0044	TRUE	NA
ENSG00000168765	GSTM4	823	855	1737	2744	1175	1473	850	994	1587	2423	1116	1523	1415.41	922	2005	1320	2.135	1.094	1.95527185789946e-18	4.06667721796535e-17	0.0081	0.006	0.0067	0.0067	TRUE	NA
ENSG00000102098	SCML2	670	544	1493	1493	1006	980	692	632	1364	1318	956	1013	995.88	662	1341	984	2.025	1.018	1.95718209455591e-18	4.06731909093677e-17	0	0.0073	0.0053	0.0053	TRUE	NA
ENSG00000169230	PRELID1	1060	747	2174	1847	1696	1378	1095	868	1986	1631	1611	1425	1435.95	982	1808	1518	1.844	0.883	2.19563673615622e-18	4.54056961845988e-17	0	0.0059	0.0041	0.0041	TRUE	NA
ENSG00000161813	LARP4	5236	3791	9494	8720	7461	6495	5408	4406	8672	7699	7088	6715	6664.88	4907	8186	6902	1.672	0.742	2.37425244314835e-18	4.90196266615873e-17	0.0026	0.0037	0.0033	0.0033	TRUE	NA
ENSG00000166226	CCT2	12972	8199	24968	21834	18969	15494	13399	9529	22806	19278	18022	16019	16508.93	11464	21042	17020	1.852	0.889	2.55280198988424e-18	5.26632059570351e-17	0.0067	0.0039	0.0049	0.0049	TRUE	NA
ENSG00000259485	CTD-2147F2.1	53	48	272	287	113	120	55	56	248	253	107	124	140.64	56	250	116	4.538	2.182	2.79132209520566e-18	5.74437800711084e-17	0	0.027	0.0184	0.0184	TRUE	NA
ENSG00000108262	GIT1	3626	2915	6388	6657	5143	4778	3745	3388	5835	5878	4886	4940	4778.68	3566	5856	4913	1.643	0.716	2.94203763143015e-18	6.04963932390029e-17	0.0017	0.0038	0.003	0.003	TRUE	NA
ENSG00000166881	NEMP1	2213	1840	4563	5543	3241	3712	2286	2139	4168	4894	3079	3838	3400.57	2212	4531	3458	2.036	1.026	2.97427270780687e-18	6.11097535718086e-17	0.0109	0.0042	0.0063	0.0063	TRUE	NA
ENSG00000128709	HOXD9	1457	1523	2760	3274	2166	2298	1505	1770	2521	2891	2058	2376	2186.76	1638	2706	2217	1.654	0.726	3.07019485318577e-18	6.30295863352083e-17	0	0.0049	0.0028	0.0028	TRUE	NA
ENSG00000133226	SRRM1	6844	5450	11510	11022	9194	7893	7069	6334	10513	9732	8735	8160	8424.03	6702	10122	8448	1.511	0.596	3.17208088240369e-18	6.50686542880788e-17	0	0.0037	0.0021	0.0021	TRUE	NA
ENSG00000015475	BID	1256	940	2631	2370	2234	2049	1297	1092	2403	2093	2122	2118	1854.42	1194	2248	2120	1.882	0.912	3.24616302552171e-18	6.6480895188003e-17	0.0035	0.0052	0.0046	0.0046	TRUE	NA
ENSG00000170727	NA	573	371	1269	1094	1212	919	592	431	1159	966	1151	950	874.96	512	1062	1050	2.088	1.062	3.28503704308543e-18	6.72228168486338e-17	0	0.0079	0.0056	0.0056	TRUE	NA
ENSG00000100593	ISM2	33	58	210	364	157	184	34	67	192	321	149	190	159.02	50	256	170	5.105	2.352	3.35380016110522e-18	6.85746820380573e-17	0.0144	0.0248	0.022	0.022	TRUE	NA
ENSG00000065183	WDR3	3128	2214	6048	5001	4816	4045	3231	2573	5524	4416	4575	4182	4083.62	2902	4970	4378	1.712	0.776	3.41010722784568e-18	6.96138850893416e-17	0.0023	0.004	0.0035	0.0035	TRUE	NA
ENSG00000178773	CPNE7	574	407	1319	1158	1310	1136	593	473	1205	1022	1245	1174	952.04	533	1114	1210	2.091	1.064	3.61183687613734e-18	7.35546090372957e-17	0	0.0075	0.0058	0.0058	TRUE	NA
ENSG00000230316	FEZF1-AS1	234	322	683	1133	187	218	242	374	624	1000	178	225	440.54	308	812	202	2.628	1.394	3.67574483543879e-18	7.47961058461283e-17	0.0046	0.0123	0.01	0.01	TRUE	NA
ENSG00000123545	NDUFAF4	557	352	1427	1121	991	844	575	409	1303	990	942	873	848.63	492	1146	908	2.334	1.223	4.07066112332497e-18	8.26334446257696e-17	0.008	0.008	0.008	0.008	TRUE	NA
ENSG00000122687	MRM2	1438	1274	2864	2777	2196	2042	1485	1481	2616	2452	2086	2111	2038.59	1483	2534	2098	1.708	0.773	4.34602425185477e-18	8.79420604588461e-17	0	0.005	0.0033	0.0033	TRUE	NA
ENSG00000057294	PKP2	58	56	253	384	101	118	60	65	231	339	96	122	152.18	62	285	109	4.493	2.168	4.53144642513545e-18	9.1621084368085e-17	0.0066	0.0256	0.0197	0.0197	TRUE	NA
ENSG00000103495	MAZ	1886	1807	3422	3842	2455	2471	1948	2100	3126	3392	2332	2555	2575.57	2024	3259	2444	1.61	0.687	4.7836830923547e-18	9.66440987512711e-17	0	0.0046	0.0026	0.0026	TRUE	NA
ENSG00000129514	FOXA1	74	83	319	366	250	296	76	96	291	323	238	306	221.83	86	307	272	3.572	1.837	4.81200922046826e-18	9.70765850486276e-17	0	0.0198	0.0138	0.0138	TRUE	NA
ENSG00000232956	SNHG15	624	430	1390	1172	1186	954	645	500	1270	1035	1127	986	926.98	572	1152	1056	2.016	1.012	4.81273560056003e-18	9.70765850486276e-17	0	0.0076	0.0052	0.0052	TRUE	NA
ENSG00000165689	SDCCAG3	2226	1506	4235	3885	3300	2767	2299	1750	3868	3430	3135	2861	2890.7	2024	3649	2998	1.812	0.857	4.84008417639312e-18	9.75507441742089e-17	0.0042	0.0044	0.0043	0.0043	TRUE	NA
ENSG00000184992	BRI3BP	2429	1988	4454	4133	3770	3307	2509	2311	4068	3649	3582	3419	3256.32	2410	3858	3500	1.6	0.679	5.25237592921857e-18	1.05608936439039e-16	0	0.0042	0.0026	0.0026	TRUE	NA
ENSG00000137770	CTDSPL2	3934	3791	7164	7690	5221	5440	4064	4406	6544	6790	4960	5624	5397.96	4235	6667	5292	1.576	0.656	5.3295748328196e-18	1.06991741406683e-16	9e-04	0.0038	0.0026	0.0026	TRUE	NA
ENSG00000163918	RFC4	1260	1047	2396	2484	1969	1830	1301	1217	2189	2193	1871	1892	1777.14	1259	2191	1882	1.74	0.799	5.38719046758361e-18	1.08062955706387e-16	0	0.0053	0.0035	0.0035	TRUE	NA
ENSG00000070495	JMJD6	1303	933	2537	2275	1725	1425	1346	1084	2317	2009	1639	1473	1644.74	1215	2163	1556	1.784	0.835	5.86499486566341e-18	1.17554494564737e-16	0	0.0055	0.0038	0.0038	TRUE	NA
ENSG00000162062	C16orf59	594	400	1331	1310	1027	799	614	465	1216	1157	976	826	875.44	540	1186	901	2.215	1.147	5.91247681991139e-18	1.18319423831087e-16	0	0.0079	0.0071	0.0071	TRUE	NA
ENSG00000115252	PDE1A	436	383	1079	1378	1035	1310	450	445	986	1217	983	1354	905.91	448	1102	1168	2.437	1.285	6.02860379273714e-18	1.20453495921762e-16	0.0121	0.0077	0.009	0.009	TRUE	NA
ENSG00000052749	RRP12	3002	1654	5689	4199	4622	3194	3101	1922	5196	3707	4391	3302	3603.42	2512	4452	3846	1.793	0.842	6.16345999636403e-18	1.23029201956246e-16	0.0045	0.0041	0.0042	0.0042	TRUE	NA
ENSG00000107443	CCNJ	976	756	2103	1850	1523	1357	1008	879	1921	1633	1447	1403	1381.85	944	1777	1425	1.882	0.912	6.16720512267378e-18	1.23029201956246e-16	0.0019	0.0061	0.0045	0.0045	TRUE	NA
ENSG00000136270	TBRG4	2373	1755	4221	3944	3738	3090	2451	2040	3856	3482	3551	3195	3095.8	2246	3669	3373	1.637	0.711	6.19669959875282e-18	1.23520554403711e-16	0	0.0043	0.0029	0.0029	TRUE	NA
ENSG00000143368	SF3B4	4154	2978	7643	6970	5473	4790	4291	3461	6981	6154	5200	4952	5173.22	3876	6568	5076	1.699	0.764	6.29011373995603e-18	1.25186080271304e-16	0.0032	0.0038	0.0036	0.0036	TRUE	NA
ENSG00000118507	AKAP7	790	954	1873	2227	2261	2834	816	1109	1711	1966	2148	2930	1780.01	962	1838	2539	1.928	0.947	6.59422494315703e-18	1.31135741919712e-16	0.0043	0.0053	0.005	0.005	TRUE	NA
ENSG00000198948	MFAP3L	98	89	357	477	172	163	101	103	326	421	163	169	213.98	102	374	166	3.629	1.859	6.7145510174997e-18	1.33319799131669e-16	0.0066	0.0203	0.0158	0.0158	TRUE	NA
ENSG00000161547	SRSF2	4278	3400	7248	6923	5890	4850	4419	3952	6620	6113	5596	5014	5285.63	4186	6366	5305	1.522	0.606	6.75998977241298e-18	1.34117140836271e-16	0	0.0038	0.0022	0.0022	TRUE	NA
ENSG00000055044	NOP58	4321	2578	7807	5832	6794	4827	4463	2996	7131	5149	6455	4991	5197.54	3730	6140	5723	1.655	0.727	7.03159533326486e-18	1.39396848936972e-16	0.0022	0.0038	0.0032	0.0032	TRUE	NA
ENSG00000089094	KDM2B	2426	2117	4297	4493	3512	3092	2506	2460	3925	3967	3337	3197	3231.96	2483	3946	3267	1.589	0.668	7.06875079135022e-18	1.40024123515085e-16	0	0.0042	0.0026	0.0026	TRUE	NA
ENSG00000152193	RNF219	693	676	1541	1632	1022	1033	716	786	1408	1441	971	1068	1064.83	751	1424	1020	1.899	0.925	7.18888973056363e-18	1.42182129834629e-16	0	0.007	0.0045	0.0045	TRUE	NA
ENSG00000014257	ACPP	92	80	359	495	157	225	95	93	328	437	149	233	222.46	94	382	191	4.005	2.002	7.62487126207101e-18	1.5068763089517e-16	0.0169	0.0197	0.019	0.019	TRUE	NA
ENSG00000187741	FANCA	1780	1231	3247	2791	2976	2258	1839	1431	2966	2464	2827	2335	2310.23	1635	2715	2581	1.665	0.736	7.96939093357203e-18	1.57373781304869e-16	0	0.0048	0.003	0.003	TRUE	NA
ENSG00000105974	CAV1	28992	27306	59724	57328	57134	52522	29947	31736	54553	50617	54281	54302	45905.98	30842	52585	54292	1.705	0.77	8.38059783044174e-18	1.6536540940487e-16	0.0026	0.005	0.0038	0.0038	TRUE	NA
ENSG00000105737	GRIK5	23	24	170	213	90	122	24	28	155	188	86	126	101.11	26	172	106	6.643	2.732	8.52040933194068e-18	1.67993629646455e-16	2e-04	0.0336	0.0246	0.0246	TRUE	NA
ENSG00000058804	NDC1	1451	1125	2906	2884	2314	2248	1499	1308	2654	2546	2198	2324	2088.29	1404	2600	2261	1.854	0.891	8.79852382264909e-18	1.73342523255371e-16	0.0039	0.005	0.0046	0.0046	TRUE	NA
ENSG00000137692	DCUN1D5	1688	1151	3294	2877	2587	2167	1744	1338	3009	2540	2458	2240	2221.43	1541	2774	2349	1.807	0.853	1.02192805907009e-17	2.00865813158551e-16	0.0031	0.0048	0.0042	0.0042	TRUE	NA
ENSG00000115816	CEBPZ	2174	1681	4280	4049	3142	3006	2246	1954	3909	3575	2985	3108	2962.79	2100	3742	3046	1.783	0.834	1.07303692317135e-17	2.10748435142586e-16	0.0039	0.0043	0.0042	0.0042	TRUE	NA
ENSG00000149503	INCENP	4813	3493	9185	10006	6805	6378	4972	4060	8390	8835	6465	6594	6552.5	4516	8612	6530	1.912	0.935	1.1833186941242e-17	2.31691428198027e-16	0.0087	0.0037	0.0056	0.0056	TRUE	NA
ENSG00000076864	RAP1GAP	397	420	956	1144	1765	2233	410	488	873	1010	1677	2309	1127.84	449	942	1993	2.099	1.07	1.22949253319051e-17	2.39807702614233e-16	0.0041	0.0068	0.0058	0.0058	TRUE	NA
ENSG00000141837	CACNA1A	12	15	127	176	93	123	12	17	116	155	88	127	86.13	14	136	108	9.125	3.19	1.24241238870052e-17	2.42141693100919e-16	0	0.0375	0.0263	0.0263	TRUE	NA
ENSG00000104885	DOT1L	2716	2232	4739	4598	3639	3115	2805	2594	4329	4060	3457	3221	3410.98	2700	4194	3339	1.554	0.636	1.30933550157903e-17	2.54598583940271e-16	0	0.0042	0.0024	0.0024	TRUE	NA
ENSG00000188522	FAM83G	385	230	1012	666	628	367	398	267	924	588	597	379	525.58	332	756	488	2.266	1.18	1.43010965832673e-17	2.77445643798376e-16	0	0.0109	0.0069	0.0069	TRUE	NA
ENSG00000004478	FKBP4	4482	2854	8431	7802	6419	5228	4630	3317	7701	6889	6098	5405	5673.33	3974	7295	5752	1.854	0.891	1.56752216935648e-17	3.0340873087506e-16	0.0076	0.0037	0.005	0.005	TRUE	NA
ENSG00000087087	SRRT	4709	3358	8653	8387	7255	6492	4864	3903	7904	7405	6893	6712	6280.11	4384	7654	6802	1.753	0.809	1.77366588439333e-17	3.42787253684693e-16	0.005	0.0037	0.0042	0.0042	TRUE	NA
ENSG00000241945	PWP2	1990	1266	3851	3374	3144	2520	2056	1471	3518	2979	2987	2605	2602.66	1764	3248	2796	1.856	0.892	1.7753079168652e-17	3.42843684781686e-16	0	0.0045	0.0048	0.0048	TRUE	NA
ENSG00000115687	PASK	1084	763	2167	2126	1727	1473	1120	887	1979	1877	1641	1523	1504.45	1004	1928	1582	1.93	0.948	1.96060375345468e-17	3.77765799081803e-16	0	0.0058	0.0052	0.0052	TRUE	NA
ENSG00000111364	DDX55	879	685	1760	1661	1522	1219	908	796	1608	1467	1446	1260	1247.43	852	1538	1353	1.806	0.853	2.06155033207244e-17	3.96614171840754e-16	0	0.0064	0.0039	0.0039	TRUE	NA
ENSG00000183814	LIN9	918	620	1932	1809	1428	1233	948	721	1765	1597	1357	1275	1277.04	834	1681	1316	2.024	1.017	2.24028704316481e-17	4.30674409244287e-16	0.0052	0.0063	0.006	0.006	TRUE	NA
ENSG00000086205	FOLH1	29	35	164	279	74	107	30	41	150	246	70	111	107.95	36	198	90	5.534	2.468	2.2485346663266e-17	4.31606484137294e-16	0	0.0322	0.0226	0.0226	TRUE	NA
ENSG00000136950	ARPC5L	1257	829	2563	2287	1839	1557	1298	963	2341	2019	1747	1610	1663.2	1130	2180	1678	1.937	0.954	2.41626330485298e-17	4.62055772791728e-16	0.0052	0.0055	0.0054	0.0054	TRUE	NA
ENSG00000146834	MEPCE	2701	2179	4923	4841	4343	4114	2790	2532	4497	4274	4126	4253	3745.51	2661	4386	4190	1.648	0.721	2.49163547864106e-17	4.76110481415273e-16	0.0017	0.004	0.0032	0.0032	TRUE	NA
ENSG00000137124	ALDH1B1	1438	1072	2667	2522	2562	2154	1485	1246	2436	2227	2434	2227	2009.2	1366	2332	2330	1.71	0.774	2.50221540997657e-17	4.77772634107932e-16	0	0.0051	0.0034	0.0034	TRUE	NA
ENSG00000121749	TBC1D15	2203	2467	3974	5427	3380	4387	2276	2867	3630	4792	3211	4536	3551.89	2572	4211	3874	1.633	0.707	2.55307592171304e-17	4.87117678676954e-16	0.0013	0.0041	0.003	0.003	TRUE	NA
ENSG00000080839	RBL1	1913	1447	3607	3247	2609	2275	1976	1682	3295	2867	2479	2352	2441.7	1829	3081	2416	1.685	0.753	2.67340958231463e-17	5.09311600471718e-16	0.0012	0.0047	0.0034	0.0034	TRUE	NA
ENSG00000143493	INTS7	1932	1509	3980	3232	2766	2276	1996	1754	3635	2854	2628	2353	2536.59	1875	3244	2490	1.724	0.785	2.87264451316985e-17	5.46447995595118e-16	0.0023	0.0046	0.0037	0.0037	TRUE	NA
ENSG00000189159	HN1	6071	4153	10871	10175	8004	6701	6271	4827	9930	8984	7604	6928	7423.97	5549	9457	7266	1.714	0.777	2.90242324646665e-17	5.51286749020349e-16	0.0043	0.0037	0.0039	0.0039	TRUE	NA
ENSG00000132768	DPH2	1190	823	2815	2023	2161	1745	1229	957	2571	1786	2053	1804	1733.4	1093	2178	1928	1.981	0.986	2.92399880170766e-17	5.54969727723215e-16	0.0066	0.0054	0.0058	0.0058	TRUE	NA
ENSG00000126602	TRAP1	3226	2267	6147	6299	5959	5458	3332	2635	5615	5562	5661	5643	4741.31	2984	5588	5652	1.881	0.911	2.93075829730658e-17	5.5583724391412e-16	0.0083	0.0038	0.0053	0.0053	TRUE	NA
ENSG00000130726	TRIM28	16417	12002	29526	27341	24286	21317	16958	13949	26970	24141	23073	22039	21188.26	15454	25556	22556	1.658	0.729	3.1118997691261e-17	5.89311667687974e-16	0.0027	0.0041	0.0035	0.0035	TRUE	NA
ENSG00000135069	PSAT1	3287	2147	6546	7113	5283	4366	3395	2495	5979	6280	5019	4514	4613.89	2945	6130	4766	2.102	1.072	3.11005905833285e-17	5.89311667687974e-16	0.0156	0.0039	0.0075	0.0075	TRUE	NA
ENSG00000179598	PLD6	264	174	813	599	455	377	273	202	743	529	432	390	428.08	238	636	411	2.668	1.416	3.19820823532318e-17	6.04754267580285e-16	0.0062	0.0126	0.0105	0.0105	TRUE	NA
ENSG00000089847	ANKRD24	48	56	201	482	158	337	50	65	184	426	150	348	203.73	58	305	249	4.97	2.313	3.21977321842775e-17	6.08379024419439e-16	0.0366	0.021	0.0246	0.0246	TRUE	NA
ENSG00000138606	SHF	719	816	1489	2001	1424	1529	743	948	1360	1767	1353	1581	1291.94	846	1564	1467	1.848	0.886	3.40962583998408e-17	6.43772849118183e-16	0.0011	0.0063	0.0044	0.0044	TRUE	NA
ENSG00000112578	BYSL	1429	903	2917	2378	2335	1892	1476	1049	2664	2100	2218	1956	1910.69	1262	2382	2087	1.895	0.922	3.58158729320005e-17	6.75236891691279e-16	0.005	0.0052	0.0051	0.0051	TRUE	NA
ENSG00000172201	ID4	2159	1367	4859	4590	1943	1883	2230	1589	4438	4053	1846	1947	2683.78	1910	4246	1896	2.239	1.163	3.64540118156534e-17	6.86757885800088e-16	0.0184	0.0045	0.0088	0.0088	TRUE	NA
ENSG00000160688	FLAD1	1235	919	2375	2363	2023	1787	1276	1068	2169	2086	1922	1848	1728.18	1172	2128	1885	1.819	0.863	3.79428722122892e-17	7.12691745437193e-16	0	0.0054	0.0044	0.0044	TRUE	NA
ENSG00000116560	SFPQ	20541	17737	36896	37770	28635	28363	21217	20614	33702	33349	27205	29324	27568.59	20916	33526	28264	1.603	0.681	3.93016331262649e-17	7.37123318494458e-16	0.0015	0.0043	0.0031	0.0031	TRUE	NA
ENSG00000189057	FAM111B	1818	1435	3735	3017	2636	1997	1878	1668	3412	2664	2504	2065	2365.03	1773	3038	2284	1.705	0.77	4.11417519447418e-17	7.69362879703033e-16	0.0016	0.0047	0.0036	0.0036	TRUE	NA
ENSG00000134602	STK26	2953	2010	5862	6230	5308	4917	3050	2336	5354	5501	5043	5084	4394.68	2693	5428	5064	2.025	1.018	4.13186708156786e-17	7.72102755970682e-16	0.0106	0.0039	0.0068	0.0068	TRUE	NA
ENSG00000176204	LRRTM4	12	16	163	193	9	16	12	19	149	170	9	17	62.56	16	160	13	10.466	3.388	4.6362565345931e-17	8.65082547362173e-16	0	0.047	0.0395	0.0395	TRUE	NA
ENSG00000071994	PDCD2	1719	1213	3182	2852	2765	2276	1776	1410	2907	2518	2627	2353	2265.02	1593	2712	2490	1.707	0.772	4.71895922934982e-17	8.79867618423925e-16	0	0.0048	0.0035	0.0035	TRUE	NA
ENSG00000001617	SEMA3F	283	370	681	1124	448	689	292	430	622	992	426	712	579.13	361	807	569	2.219	1.15	5.00560061250079e-17	9.31944483537078e-16	0	0.0102	0.0069	0.0069	TRUE	NA
ENSG00000086189	DIMT1	2303	2020	4036	4164	3295	3032	2379	2348	3687	3677	3130	3135	3059.15	2364	3682	3132	1.558	0.639	5.19558334832095e-17	9.65899261571088e-16	0	0.0043	0.0024	0.0024	TRUE	NA
ENSG00000145414	NAF1	1131	875	2358	2001	1751	1489	1168	1017	2154	1767	1664	1539	1551.47	1092	1960	1602	1.791	0.841	5.20324440617001e-17	9.66615886574159e-16	0.0014	0.0057	0.0041	0.0041	TRUE	NA
ENSG00000178105	DDX10	2389	1545	4723	4118	3690	3163	2468	1796	4314	3636	3506	3270	3164.88	2132	3975	3388	1.876	0.907	5.33771914299867e-17	9.8942611413468e-16	0.0073	0.0042	0.0053	0.0053	TRUE	NA
ENSG00000089048	ESF1	1863	1359	3330	3016	2779	2164	1924	1579	3042	2663	2640	2237	2347.67	1752	2852	2438	1.632	0.706	5.58766267562658e-17	1.03424703824735e-15	0	0.0047	0.0029	0.0029	TRUE	NA
ENSG00000067141	NEO1	3014	3842	6143	7812	3006	3765	3113	4465	5611	6898	2856	3893	4472.62	3789	6254	3374	1.668	0.738	6.11200116486232e-17	1.12965261704278e-15	0.0029	0.0039	0.0035	0.0035	TRUE	NA
ENSG00000170312	CDK1	2973	2361	5532	6283	3855	3880	3071	2744	5053	5548	3662	4011	4014.92	2908	5300	3836	1.82	0.864	6.69238595356639e-17	1.23602284575141e-15	0.008	0.004	0.0049	0.0049	TRUE	NA
ENSG00000171365	CLCN5	1044	1180	2319	2723	930	915	1078	1371	2118	2404	884	946	1466.98	1224	2261	915	1.853	0.89	6.80385218841078e-17	1.2556964122434e-15	0.0027	0.0059	0.0048	0.0048	TRUE	NA
ENSG00000184357	HIST1H1B	20870	15012	41715	45704	29423	28783	21557	17447	38103	40354	27954	29758	29195.7	19502	39228	28856	2.015	1.011	7.07643643285179e-17	1.30470711552948e-15	0.0127	0.0044	0.007	0.007	TRUE	NA
ENSG00000008083	JARID2	2455	3033	4294	6129	3430	4559	2536	3525	3922	5412	3259	4714	3894.48	3030	4667	3986	1.541	0.624	7.16359523106638e-17	1.31889259058585e-15	1e-04	0.004	0.0024	0.0024	TRUE	NA
ENSG00000085872	CHERP	2437	1888	4315	3873	3423	2663	2517	2194	3941	3420	3252	2753	3012.98	2356	3680	3002	1.562	0.644	7.1670477456526e-17	1.31889259058585e-15	0	0.0043	0.0025	0.0025	TRUE	NA
ENSG00000134697	GNL2	3359	2263	6300	5701	4749	4097	3470	2630	5755	5034	4512	4236	4272.61	3050	5394	4374	1.777	0.83	7.36801602912503e-17	1.35391293096693e-15	0.0056	0.0039	0.0045	0.0045	TRUE	NA
ENSG00000119801	YPEL5	2740	3556	4831	7080	1755	2277	2830	4133	4413	6251	1667	2354	3608.11	3482	5332	2010	1.535	0.619	7.3978895629746e-17	1.35841941758308e-15	0	0.0041	0.0024	0.0024	TRUE	NA
ENSG00000104369	JPH1	274	216	657	783	997	947	283	251	600	691	947	979	625.31	267	646	963	2.412	1.27	7.54782755338253e-17	1.38495000518894e-15	0.0051	0.0097	0.0084	0.0084	TRUE	NA
ENSG00000100095	SEZ6L	63	88	344	490	226	508	65	102	314	433	215	525	275.69	84	374	370	4.551	2.186	7.73202202817347e-17	1.4177234614113e-15	0.0434	0.017	0.025	0.025	TRUE	NA
ENSG00000125485	DDX31	1416	1051	2787	2289	2320	1847	1463	1222	2546	2021	2204	1910	1894.11	1342	2284	2057	1.698	0.764	7.99080024923943e-17	1.46411524047212e-15	6e-04	0.0052	0.0034	0.0034	TRUE	NA
ENSG00000105722	ERF	3445	3287	5920	6453	4174	4108	3558	3820	5407	5698	3966	4247	4449.43	3689	5552	4106	1.505	0.59	9.27718524294794e-17	1.6961419672042e-15	0	0.0039	0.0022	0.0022	TRUE	NA
ENSG00000120693	SMAD9	560	764	1671	1958	513	584	578	888	1526	1729	487	604	968.78	733	1628	546	2.259	1.176	9.36716350524297e-17	1.71136055550824e-15	0.011	0.0074	0.0086	0.0086	TRUE	NA
ENSG00000170004	CHD3	10210	10426	19653	20539	16818	16485	10546	12117	17951	18135	15978	17044	15295.28	11332	18043	16511	1.596	0.674	9.85621782355102e-17	1.79941518065477e-15	0.002	0.0038	0.0031	0.0031	TRUE	NA
ENSG00000140263	SORD	3540	2669	7460	8721	5622	6352	3657	3102	6814	7700	5341	6567	5530.23	3380	7257	5954	2.139	1.097	9.88442212205768e-17	1.80326795825901e-15	0.0184	0.0038	0.0082	0.0082	TRUE	NA
ENSG00000179041	RRS1	762	397	1682	1288	1218	835	787	461	1536	1137	1157	863	990.43	624	1336	1010	2.178	1.123	1.04130158251036e-16	1.89561675181725e-15	0	0.0073	0.0075	0.0075	TRUE	NA
ENSG00000092470	WDR76	1649	1623	3428	3420	2651	2388	1703	1886	3131	3020	2519	2469	2454.67	1794	3076	2494	1.715	0.778	1.21304435295431e-16	2.20194863068439e-15	0.0023	0.0046	0.0038	0.0038	TRUE	NA
ENSG00000187837	HIST1H1C	19597	16369	35196	40453	25274	25574	20242	19025	32149	35718	24012	26441	26264.33	19634	33934	25226	1.725	0.787	1.27751247841715e-16	2.31566234042851e-15	0.0062	0.0043	0.0043	0.0043	TRUE	NA
ENSG00000144554	FANCD2	2090	1644	3823	3783	2987	2794	2159	1911	3492	3340	2838	2889	2771.37	2035	3416	2864	1.68	0.748	1.28171095264679e-16	2.32161552371365e-15	0.0019	0.0044	0.0035	0.0035	TRUE	NA
ENSG00000196226	NA	185	143	541	530	296	234	191	166	494	468	281	242	307.09	178	481	262	2.697	1.431	1.31452559341261e-16	2.37766221116191e-15	0	0.0158	0.0104	0.0104	TRUE	NA
ENSG00000115241	PPM1G	4584	3505	8111	8355	6518	6079	4735	4074	7409	7377	6192	6285	6011.97	4404	7393	6238	1.681	0.749	1.36726772885609e-16	2.46954224568281e-15	0.0029	0.0037	0.0038	0.0038	TRUE	NA
ENSG00000035499	DEPDC1B	646	466	1356	1380	1180	1018	667	542	1239	1218	1121	1052	973.25	604	1228	1086	2.038	1.027	1.42435134047709e-16	2.56899164001531e-15	0	0.0074	0.0062	0.0062	TRUE	NA
ENSG00000156471	PTDSS1	1654	1115	3143	2507	2605	2018	1708	1296	2871	2214	2475	2086	2108.35	1502	2542	2280	1.693	0.76	1.55577926108613e-16	2.80404643969356e-15	0.0011	0.0049	0.0035	0.0035	TRUE	NA
ENSG00000181218	HIST3H2A	603	406	1350	1038	1134	850	623	472	1233	916	1077	879	866.75	548	1074	978	1.961	0.971	1.57086334530651e-16	2.82922515277012e-15	4e-04	0.0079	0.0052	0.0052	TRUE	NA
ENSG00000100462	PRMT5	2071	1384	4203	3983	3244	3011	2139	1609	3839	3517	3082	3113	2883.11	1874	3678	3098	1.973	0.98	1.8043527145646e-16	3.24285471948818e-15	0.0107	0.0044	0.0064	0.0064	TRUE	NA
ENSG00000128564	VGF	550	534	1412	2031	1827	2950	568	621	1290	1793	1736	3050	1509.58	594	1542	2393	2.546	1.348	2.00882338016486e-16	3.60778428142055e-15	0.0265	0.0058	0.0117	0.0117	TRUE	NA
ENSG00000138030	KHK	183	127	519	588	447	438	189	148	474	519	425	453	367.9	168	496	439	2.946	1.559	2.0150026451113e-16	3.61417771801129e-15	0.0109	0.0139	0.0131	0.0131	TRUE	NA
ENSG00000168078	PBK	1428	939	3127	3565	1878	1824	1475	1091	2856	3148	1784	1886	2040.06	1283	3002	1835	2.348	1.232	2.16046172875977e-16	3.86917669970765e-15	0.0241	0.005	0.0102	0.0102	TRUE	NA
ENSG00000180537	RNF182	537	434	1139	1334	1199	1187	555	504	1040	1178	1139	1227	940.61	530	1109	1183	2.089	1.063	2.23415838653915e-16	3.99834053743211e-15	0.0046	0.0075	0.0066	0.0066	TRUE	NA
ENSG00000034063	NA	9748	6344	16593	14347	14751	11016	10069	7373	15156	12668	14014	11389	11778.31	8721	13912	12702	1.607	0.684	2.28313093750057e-16	4.08310634914274e-15	0	0.0037	0.0032	0.0032	TRUE	NA
ENSG00000162063	CCNF	2820	2255	5153	6065	4182	4089	2913	2621	4707	5355	3973	4228	3966.06	2767	5031	4100	1.815	0.86	2.32985112733077e-16	4.16079953435759e-15	0.0069	0.004	0.005	0.005	TRUE	NA
ENSG00000197771	MCMBP	3969	3141	6807	6485	5112	4562	4100	3651	6218	5726	4857	4717	4877.86	3876	5972	4787	1.542	0.625	2.45957265534502e-16	4.38321737420959e-15	7e-04	0.0038	0.0026	0.0026	TRUE	NA
ENSG00000093009	CDC45	1367	1036	2575	2621	1981	1807	1412	1204	2352	2314	1882	1868	1838.78	1308	2333	1875	1.786	0.837	2.59635796867756e-16	4.62049829113992e-15	0.0028	0.0053	0.0044	0.0044	TRUE	NA
ENSG00000181915	ADO	1321	1253	2424	2885	2061	2235	1365	1456	2214	2547	1958	2311	1975.17	1410	2380	2134	1.684	0.752	2.60142808925198e-16	4.62304173033968e-15	6e-04	0.0051	0.0035	0.0035	TRUE	NA
ENSG00000168924	LETM1	4628	3560	8411	7371	6893	6055	4780	4138	7683	6508	6549	6260	5986.31	4459	7096	6404	1.59	0.669	2.61699398490831e-16	4.64745190536688e-15	0.0017	0.0037	0.003	0.003	TRUE	NA
ENSG00000205937	RNPS1	5902	4521	10029	10138	7820	6970	6096	5254	9161	8951	7429	7206	7349.75	5675	9056	7318	1.599	0.677	2.64594931715045e-16	4.69231025901087e-15	0.0023	0.0037	0.0031	0.0031	TRUE	NA
ENSG00000154856	APCDD1	8944	14665	24567	33685	15868	22324	9239	17044	22440	29742	15076	23081	19436.79	13142	26091	19078	2.057	1.041	2.70869570662167e-16	4.80023220304657e-15	0	0.004	0.0077	0.0077	TRUE	NA
ENSG00000197961	ZNF121	2044	1635	3590	3409	3067	2595	2111	1900	3279	3010	2914	2683	2649.58	2006	3144	2798	1.568	0.649	2.72586119450909e-16	4.82728347521327e-15	0	0.0045	0.0026	0.0026	TRUE	NA
ENSG00000250934	RP11-71E19.1	99	68	367	328	152	110	102	79	335	290	144	114	177.38	90	312	129	3.459	1.79	2.7326486486432e-16	4.83593117995081e-15	0	0.023	0.0154	0.0154	TRUE	NA
ENSG00000162174	ASRGL1	88	76	298	377	261	269	91	88	272	333	248	278	218.4	90	302	263	3.356	1.747	2.74931753708013e-16	4.86204170293524e-15	9e-04	0.02	0.0143	0.0143	TRUE	NA
ENSG00000174482	LINGO2	172	171	474	772	322	438	178	199	433	682	306	453	374.96	188	558	380	2.893	1.532	2.8197126028356e-16	4.98306204238066e-15	0.0116	0.0137	0.0131	0.0131	TRUE	NA
ENSG00000076555	ACACB	525	501	1102	1370	802	844	542	582	1007	1210	762	873	829.22	562	1108	818	1.964	0.974	2.86395287590656e-16	5.05772484587254e-15	4e-04	0.0081	0.0054	0.0054	TRUE	NA
ENSG00000120539	MASTL	1000	764	1954	2032	1514	1399	1033	888	1785	1794	1438	1446	1397.44	960	1790	1442	1.865	0.899	2.88874584356281e-16	5.09796391225001e-15	0.0029	0.006	0.005	0.005	TRUE	NA
ENSG00000185238	PRMT3	843	588	1695	1552	1673	1411	871	683	1548	1370	1589	1459	1253.5	777	1459	1524	1.883	0.913	2.9188824394777e-16	5.14757080212057e-15	0	0.0064	0.005	0.005	TRUE	NA
ENSG00000184916	JAG2	147	143	467	496	601	485	152	166	427	438	571	501	375.83	159	432	536	2.721	1.444	3.02632103697482e-16	5.33333953740289e-15	0.0034	0.0137	0.0105	0.0105	TRUE	NA
ENSG00000239306	RBM14	2576	1734	4546	4053	3432	2681	2661	2015	4152	3579	3261	2772	3073.27	2338	3866	3016	1.662	0.733	3.1405917316486e-16	5.52704968989718e-15	0	0.0043	0.0035	0.0035	TRUE	NA
ENSG00000165724	ZMYND19	1437	1426	3068	3017	2436	2243	1484	1657	2802	2664	2314	2319	2206.87	1570	2733	2316	1.742	0.8	3.1662082666234e-16	5.56441930317655e-15	0.0027	0.0049	0.0041	0.0041	TRUE	NA
ENSG00000186907	RTN4RL2	53	56	242	247	473	546	55	65	221	218	449	565	262.14	60	220	507	3.682	1.88	3.24160257984082e-16	5.6890461309646e-15	0.0068	0.0176	0.0143	0.0143	TRUE	NA
ENSG00000145354	CISD2	803	654	1653	1696	1225	1215	829	760	1510	1497	1164	1256	1169.48	794	1504	1210	1.891	0.919	3.37316553392194e-16	5.9158521225102e-15	0.0021	0.0066	0.0051	0.0051	TRUE	NA
ENSG00000101463	SYNDIG1	457	514	975	1261	2516	3264	472	597	891	1113	2390	3375	1473.06	534	1002	2882	1.875	0.907	3.62686015698823e-16	6.34460032842164e-15	0.0021	0.0059	0.0045	0.0045	TRUE	NA
ENSG00000100029	PES1	3999	2641	7778	6208	6753	5667	4131	3069	7105	5481	6416	5859	5343.48	3600	6293	6138	1.751	0.808	3.66870602418709e-16	6.41202955844674e-15	0.0058	0.0038	0.0045	0.0045	TRUE	NA
ENSG00000164989	CCDC171	1873	1743	3708	3675	2483	2498	1935	2026	3387	3245	2359	2583	2588.98	1980	3316	2471	1.676	0.745	3.76405037108759e-16	6.57414437233627e-15	0.0021	0.0046	0.0036	0.0036	TRUE	NA
ENSG00000160193	WDR4	936	519	1964	1379	1721	1199	967	603	1794	1218	1635	1240	1242.71	785	1506	1438	1.929	0.948	3.96800071901155e-16	6.92559300751191e-15	0.0036	0.0064	0.0055	0.0055	TRUE	NA
ENSG00000107815	C10orf2	806	710	2229	1720	1623	1413	833	825	2036	1519	1542	1461	1369.21	829	1778	1502	2.128	1.09	3.98603203732403e-16	6.95228596070356e-15	0.011	0.0061	0.0077	0.0077	TRUE	NA
ENSG00000248360	LINC00504	12	19	125	191	50	59	12	22	114	169	48	61	70.97	17	142	54	8.275	3.049	4.23805373730093e-16	7.38352216813519e-15	0	0.043	0.0317	0.0317	TRUE	NA
ENSG00000075461	CACNG4	115	128	452	452	242	232	119	149	413	399	230	240	258.21	134	406	235	3.049	1.608	4.28116411163393e-16	7.45169037799477e-15	0	0.0178	0.0136	0.0136	TRUE	NA
ENSG00000168298	HIST1H1E	18789	14781	35713	39550	24419	25358	19408	17179	32621	34920	23199	26217	25590.84	18294	33770	24708	1.844	0.883	4.39613112916468e-16	7.64132443703882e-15	0.0098	0.0042	0.0056	0.0056	TRUE	NA
ENSG00000010165	METTL13	1664	1326	3134	2843	2555	2256	1719	1541	2863	2510	2427	2332	2232.11	1630	2686	2380	1.647	0.72	4.76804076474677e-16	8.27079202327489e-15	0	0.0048	0.0033	0.0033	TRUE	NA
ENSG00000181924	COA4	1815	1153	3407	2975	2939	2322	1875	1340	3112	2627	2792	2401	2357.75	1608	2870	2596	1.799	0.847	5.11694042073184e-16	8.85785289601125e-15	0	0.0047	0.0047	0.0047	TRUE	NA
ENSG00000133302	SLF1	1217	1080	2434	2311	1664	1471	1257	1255	2223	2040	1581	1521	1646.3	1256	2132	1551	1.696	0.762	5.39897377706946e-16	9.333351876697e-15	0	0.0055	0.0036	0.0036	TRUE	NA
ENSG00000196850	PPTC7	1848	1410	3576	3694	2639	2637	1909	1639	3266	3262	2507	2726	2551.53	1774	3264	2616	1.841	0.88	5.65461179490353e-16	9.76863037629763e-15	0.0058	0.0046	0.0052	0.0052	TRUE	NA
ENSG00000051180	RAD51	736	678	1518	1583	1073	1041	760	788	1387	1398	1019	1076	1071.37	774	1392	1048	1.799	0.847	6.35933797381005e-16	1.09637058957845e-14	0	0.007	0.0042	0.0042	TRUE	NA
ENSG00000076003	MCM6	6198	5741	11334	11594	8523	8832	6402	6672	10353	10237	8097	9131	8482.12	6537	10295	8614	1.576	0.656	6.61748322731293e-16	1.13778596179832e-14	0.0017	0.0037	0.003	0.003	TRUE	NA
ENSG00000138190	EXOC6	727	614	1637	1692	1505	1679	751	714	1495	1494	1430	1736	1269.92	732	1494	1583	2.039	1.028	6.69053318684321e-16	1.14956759323331e-14	0.0075	0.0063	0.0067	0.0067	TRUE	NA
ENSG00000105851	PIK3CG	777	687	1882	2383	768	1065	803	798	1719	2104	730	1101	1209.15	800	1912	916	2.364	1.241	7.92429825408346e-16	1.35513504486498e-14	0.02	0.0065	0.0105	0.0105	TRUE	NA
ENSG00000170855	TRIAP1	829	604	1718	1508	1306	1130	856	702	1569	1331	1241	1168	1144.68	779	1450	1204	1.862	0.897	8.03075431193033e-16	1.37241592026562e-14	0	0.0067	0.0049	0.0049	TRUE	NA
ENSG00000094880	CDC23	2438	1907	4561	4388	3206	3086	2518	2216	4166	3874	3046	3191	3168.6	2367	4020	3118	1.699	0.765	8.87111942164966e-16	1.51196025310599e-14	0.0035	0.0042	0.004	0.004	TRUE	NA
ENSG00000140307	GTF2A2	2111	1379	3957	3646	2845	2380	2181	1603	3614	3219	2703	2461	2630.07	1892	3416	2582	1.819	0.863	9.51886927191813e-16	1.61910036945989e-14	0.0063	0.0045	0.0051	0.0051	TRUE	NA
ENSG00000162227	TAF6L	534	434	1123	1170	883	778	552	504	1026	1033	839	804	793.01	528	1030	822	1.95	0.964	9.58706000848841e-16	1.62960769019788e-14	0	0.0084	0.0054	0.0054	TRUE	NA
ENSG00000115568	ZNF142	1761	1256	3444	2577	2905	2037	1819	1460	3146	2275	2760	2106	2260.98	1640	2710	2433	1.644	0.717	9.76936924416296e-16	1.6583765505048e-14	9e-04	0.0048	0.0033	0.0033	TRUE	NA
ENSG00000148840	PPRC1	4021	2783	7031	5560	5282	4028	4153	3234	6422	4909	5018	4165	4650.34	3694	5666	4592	1.532	0.615	9.806666106609e-16	1.66359576337565e-14	7e-04	0.0039	0.0026	0.0026	TRUE	NA
ENSG00000160072	ATAD3B	1949	1120	3604	2354	2869	1593	2013	1302	3292	2078	2726	1647	2176.34	1658	2685	2186	1.617	0.693	9.82393745952792e-16	1.66541316278179e-14	1e-04	0.0049	0.0031	0.0031	TRUE	NA
ENSG00000166197	NOLC1	7915	4948	13854	11557	11969	9209	8176	5751	12655	10204	11371	9521	9612.91	6964	11430	10446	1.655	0.726	1.05952959272252e-15	1.79498025398189e-14	0.0041	0.0037	0.0038	0.0038	TRUE	NA
ENSG00000174243	DDX23	4256	3078	7425	6691	5723	4923	4396	3577	6782	5908	5437	5090	5198.41	3986	6345	5264	1.595	0.673	1.08023845781729e-15	1.82884370908468e-14	0.0022	0.0038	0.0032	0.0032	TRUE	NA
ENSG00000225778	PROSER2-AS1	645	441	1351	1212	957	677	666	513	1234	1070	909	700	848.68	590	1152	804	1.965	0.974	1.12246533835029e-15	1.89780341327601e-14	0	0.008	0.0058	0.0058	TRUE	NA
ENSG00000086712	TXLNG	1539	1161	2743	2575	2599	2144	1590	1349	2506	2274	2469	2217	2067.33	1470	2390	2343	1.628	0.704	1.13574208042178e-15	1.91897339536334e-14	0	0.005	0.0031	0.0031	TRUE	NA
ENSG00000101138	CSTF1	1752	1597	3155	3312	2558	2512	1810	1856	2882	2924	2430	2597	2416.55	1833	2903	2514	1.584	0.663	1.14591147431077e-15	1.93486847673684e-14	0	0.0047	0.0028	0.0028	TRUE	NA
ENSG00000069998	CECR5	1681	1339	3069	3185	2775	2671	1736	1556	2803	2812	2636	2762	2384.33	1646	2808	2699	1.706	0.77	1.14856360830425e-15	1.93805799554063e-14	0.0026	0.0047	0.0039	0.0039	TRUE	NA
ENSG00000088035	ALG6	729	669	1433	1724	1204	1287	753	778	1309	1522	1144	1331	1139.36	766	1416	1238	1.844	0.883	1.15367911371638e-15	1.94539715091816e-14	0.001	0.0067	0.0048	0.0048	TRUE	NA
ENSG00000153107	ANAPC1	3633	2763	6267	5399	5501	4458	3753	3211	5724	4767	5226	4609	4548.45	3482	5246	4918	1.505	0.59	1.17085319808933e-15	1.97304691210872e-14	3e-04	0.0039	0.0024	0.0024	TRUE	NA
ENSG00000091127	PUS7	1936	1366	3440	2798	3389	2469	2000	1588	3142	2470	3220	2553	2495.41	1794	2806	2886	1.564	0.645	1.19048678207575e-15	2.00347328236008e-14	0	0.0046	0.0026	0.0026	TRUE	NA
ENSG00000184787	UBE2G2	4031	3225	6899	6996	5185	4869	4164	3748	6302	6177	4926	5034	5058.46	3956	6240	4980	1.578	0.658	1.19003340890819e-15	2.00347328236008e-14	0.0018	0.0038	0.003	0.003	TRUE	NA
ENSG00000254726	MEX3A	6256	6769	13913	13979	8547	9133	6462	7867	12708	12343	8120	9443	9490.49	7164	12526	8782	1.759	0.814	1.20264625251349e-15	2.02259613129669e-14	0.007	0.0037	0.0049	0.0049	TRUE	NA
ENSG00000259494	MRPL46	167	132	466	513	343	323	172	153	426	453	326	334	310.72	162	440	330	2.693	1.429	1.23260652191709e-15	2.0702409142913e-14	0	0.0156	0.0109	0.0109	TRUE	NA
ENSG00000130204	TOMM40	4274	2540	7554	6244	6655	4819	4415	2952	6900	5513	6323	4982	5180.81	3684	6206	5652	1.705	0.77	1.24862369597614e-15	2.09575669261825e-14	0	0.0038	0.0042	0.0042	TRUE	NA
ENSG00000085415	SEH1L	3340	2649	5714	5159	4591	3800	3450	3079	5219	4555	4362	3929	4098.94	3264	4887	4146	1.496	0.581	1.28581479121332e-15	2.15675473070425e-14	0	0.004	0.0023	0.0023	TRUE	NA
ENSG00000076770	MBNL3	2093	1960	4336	4025	2542	2355	2162	2278	3961	3554	2415	2435	2800.7	2220	3758	2425	1.692	0.758	1.2978266776841e-15	2.17546590625661e-14	0.0033	0.0044	0.004	0.004	TRUE	NA
ENSG00000113649	TCERG1	5404	4035	8931	8587	7318	6097	5582	4690	8158	7582	6953	6304	6544.56	5136	7870	6628	1.536	0.619	1.29965255156646e-15	2.17708948199408e-14	0	0.0037	0.0027	0.0027	TRUE	NA
ENSG00000071626	DAZAP1	4491	3394	7798	8090	6652	6100	4639	3945	7123	7143	6320	6307	5912.65	4292	7133	6314	1.665	0.736	1.31057580848913e-15	2.19394018830464e-14	0.0041	0.0037	0.0039	0.0039	TRUE	NA
ENSG00000153574	RPIA	655	591	1312	1455	1180	1105	677	687	1198	1285	1121	1142	1018.34	682	1242	1132	1.82	0.864	1.35191025863011e-15	2.26015543238391e-14	0	0.0072	0.0045	0.0045	TRUE	NA
ENSG00000120889	TNFRSF10B	4992	4696	8469	9927	5877	6444	5156	5458	7736	8765	5583	6662	6560.15	5307	8250	6122	1.551	0.634	1.40555349674367e-15	2.34829151643457e-14	0.0016	0.0037	0.0029	0.0029	TRUE	NA
ENSG00000134748	PRPF38A	3215	2507	5811	5525	4418	4155	3321	2914	5308	4878	4197	4296	4152.32	3118	5093	4246	1.635	0.709	1.47418162931702e-15	2.46133086630543e-14	0.0028	0.0039	0.0035	0.0035	TRUE	NA
ENSG00000151725	CENPU	1759	1255	3194	3007	2273	1928	1817	1459	2917	2655	2159	1993	2166.81	1638	2786	2076	1.707	0.771	1.49959201710764e-15	2.50046876391651e-14	0	0.0049	0.004	0.004	TRUE	NA
ENSG00000198805	PNP	729	381	1622	1445	1556	1070	753	443	1482	1276	1478	1106	1089.63	598	1379	1292	2.365	1.242	1.53203100052717e-15	2.55288236603592e-14	0	0.0069	0.0104	0.0104	TRUE	NA
ENSG00000221887	HMSD	219	186	567	668	360	335	226	216	518	590	342	346	373.08	221	554	344	2.499	1.321	1.54259690938211e-15	2.56880318123009e-14	0	0.0138	0.0099	0.0099	TRUE	NA
ENSG00000108021	FAM208B	5225	3399	9104	6604	7503	5249	5397	3950	8316	5831	7128	5427	6008.24	4674	7074	6278	1.509	0.593	1.58701661733611e-15	2.6410410876311e-14	7e-04	0.0037	0.0025	0.0025	TRUE	NA
ENSG00000160584	SIK3	3725	3295	6167	6820	4275	3948	3848	3830	5633	6022	4062	4082	4579.21	3839	5828	4072	1.517	0.602	1.61976407024506e-15	2.69377266299104e-14	6e-04	0.0039	0.0025	0.0025	TRUE	NA
ENSG00000128594	LRRC4	352	140	971	734	601	320	364	163	887	648	571	331	493.86	264	768	451	3.076	1.621	1.63547240921353e-15	2.71811661204042e-14	0	0.0114	0.017	0.017	TRUE	NA
ENSG00000108852	MPP2	178	208	569	635	473	446	184	242	520	561	449	461	402.75	213	540	455	2.552	1.352	1.6744898631438e-15	2.78114258172249e-14	0	0.0131	0.0104	0.0104	TRUE	NA
ENSG00000165804	ZNF219	825	565	1812	1942	1619	1636	852	657	1655	1715	1538	1691	1351.37	754	1685	1614	2.237	1.161	1.69362414067546e-15	2.81108399035643e-14	0.0176	0.0061	0.0092	0.0092	TRUE	NA
ENSG00000171097	KYAT1	326	299	732	957	747	827	337	348	669	845	710	855	627.09	342	757	782	2.196	1.135	1.85723400566297e-15	3.07460609998769e-14	0.0029	0.0097	0.0076	0.0076	TRUE	NA
ENSG00000104442	ARMC1	1673	1428	2937	3147	2242	2047	1728	1660	2683	2779	2130	2116	2182.59	1694	2731	2123	1.612	0.689	1.87722805821676e-15	3.10568120771431e-14	0	0.0049	0.0031	0.0031	TRUE	NA
ENSG00000168243	GNG4	115	109	462	401	167	161	119	127	422	354	159	166	224.44	123	388	162	3.159	1.66	1.89802570589339e-15	3.13804445320068e-14	0.0059	0.0196	0.0153	0.0153	TRUE	NA
ENSG00000124784	RIOK1	1144	747	2205	2009	1709	1364	1182	868	2014	1774	1624	1410	1478.61	1025	1894	1517	1.86	0.896	1.90477220092839e-15	3.14714964493015e-14	0	0.0058	0.0053	0.0053	TRUE	NA
ENSG00000125351	UPF3B	1274	848	2552	2356	1947	1733	1316	986	2331	2080	1850	1792	1725.72	1151	2206	1821	1.926	0.946	2.08209083539831e-15	3.43565281123718e-14	0.0076	0.0054	0.0061	0.0061	TRUE	NA
ENSG00000204574	ABCF1	3902	2482	7280	6864	5695	4844	4031	2885	6650	6061	5411	5008	5007.36	3458	6356	5210	1.855	0.892	2.11175417739081e-15	3.4823374892753e-14	0.01	0.0038	0.0058	0.0058	TRUE	NA
ENSG00000079215	SLC1A3	244	121	904	489	999	780	252	141	826	432	949	806	567.62	196	629	878	3.17	1.665	2.14739524488939e-15	3.53881260505945e-14	0.0336	0.0104	0.0174	0.0174	TRUE	NA
ENSG00000197594	ENPP1	1143	1421	2241	3571	2167	3488	1181	1652	2047	3153	2059	3606	2282.85	1416	2600	2832	1.819	0.863	2.21755679393295e-15	3.64969894892594e-14	0.0058	0.0048	0.0051	0.0051	TRUE	NA
ENSG00000163950	SLBP	2448	2146	4412	4223	3239	2795	2529	2494	4030	3729	3077	2890	3124.74	2512	3880	2984	1.544	0.626	2.26049453502142e-15	3.71795717078167e-14	2e-04	0.0043	0.0027	0.0027	TRUE	NA
ENSG00000148229	POLE3	2143	1801	4468	3910	3470	3314	2214	2093	4081	3452	3297	3426	3093.87	2154	3766	3362	1.746	0.804	2.34237670686202e-15	3.85013957739553e-14	0.005	0.0043	0.0046	0.0046	TRUE	NA
ENSG00000213024	NUP62	3250	2707	5471	5316	4435	3929	3357	3146	4997	4694	4214	4062	4078.32	3252	4846	4138	1.49	0.575	2.34623572373097e-15	3.85398811152315e-14	0	0.004	0.0023	0.0023	TRUE	NA
ENSG00000148798	INA	482	187	1349	811	559	369	498	217	1232	716	531	382	596.01	358	974	456	2.806	1.489	2.46197805077467e-15	4.04149531993682e-14	0.0271	0.0101	0.0148	0.0148	TRUE	NA
ENSG00000111249	CUX2	3	2	103	259	14	29	3	2	94	229	13	30	61.91	2	162	22	55.537	5.795	2.50689880722756e-15	4.11257720991886e-14	0.0848	0.0474	0.0549	0.0549	TRUE	NA
ENSG00000134440	NARS	8180	6209	13789	13498	11902	10667	8449	7216	12595	11918	11308	11029	10419.16	7832	12256	11168	1.568	0.649	2.88681585949651e-15	4.72667238890482e-14	0.0023	0.0037	0.0031	0.0031	TRUE	NA
ENSG00000196502	SULT1A1	49	57	178	329	234	360	51	66	163	290	222	372	194.08	58	226	297	3.784	1.92	3.05471483542868e-15	4.99835587923397e-14	0.0041	0.0217	0.0169	0.0169	TRUE	NA
ENSG00000227932	RP13-16H11.9	161	157	494	520	281	247	166	182	451	459	267	255	296.91	174	455	261	2.613	1.386	3.06342508788453e-15	5.0093805606457e-14	0	0.0161	0.0107	0.0107	TRUE	NA
ENSG00000165891	E2F7	1326	1110	2576	2555	2110	1613	1370	1290	2353	2256	2005	1668	1823.49	1330	2304	1836	1.734	0.794	3.21389392427788e-15	5.25204866197148e-14	0.0025	0.0053	0.0043	0.0043	TRUE	NA
ENSG00000114767	RRP9	625	347	1397	1012	1182	865	646	403	1276	894	1123	894	872.63	524	1085	1008	2.082	1.058	3.34555921958225e-15	5.45667799494484e-14	0.0055	0.0079	0.0072	0.0072	TRUE	NA
ENSG00000171861	MRM3	868	572	1812	1543	1339	1138	897	665	1655	1362	1272	1177	1171.26	781	1508	1224	1.939	0.955	3.36610942635476e-15	5.48667194366362e-14	0.0048	0.0066	0.0061	0.0061	TRUE	NA
ENSG00000100867	DHRS2	14	7	210	130	116	153	14	8	192	115	110	158	99.6	11	154	134	13.375	3.741	3.43802038629335e-15	5.60029042398459e-14	0.1206	0.034	0.0569	0.0569	TRUE	NA
ENSG00000037474	NSUN2	4054	2458	7195	5686	5879	4426	4188	2857	6572	5020	5585	4576	4799.69	3522	5796	5080	1.657	0.729	3.45546814165001e-15	5.62510342674371e-14	0.004	0.0038	0.0039	0.0039	TRUE	NA
ENSG00000168393	DTYMK	2141	1571	3983	4203	3116	2975	2212	1826	3638	3711	2960	3076	2903.79	2019	3674	3018	1.823	0.867	3.59760630839513e-15	5.85273620766779e-14	0.0064	0.0044	0.0054	0.0054	TRUE	NA
ENSG00000188976	NOC2L	5617	3272	10917	9269	7950	6579	5802	3803	9972	8184	7553	6802	7019.26	4802	9078	7178	1.915	0.937	3.63108841675858e-15	5.90342447782229e-14	0.013	0.0037	0.0066	0.0066	TRUE	NA
ENSG00000124571	XPO5	3418	2550	6215	5288	5387	4629	3531	2964	5677	4669	5118	4786	4457.34	3248	5173	4952	1.592	0.671	3.72954539141931e-15	6.05574202142541e-14	0.0022	0.0039	0.0032	0.0032	TRUE	NA
ENSG00000174371	EXO1	742	697	1577	1581	1327	1154	766	810	1440	1396	1261	1193	1144.46	788	1418	1227	1.8	0.848	3.81600285664625e-15	6.18821152902501e-14	0	0.0067	0.0046	0.0046	TRUE	NA
ENSG00000129932	DOHH	627	378	1336	1004	982	698	648	439	1220	886	933	722	808.07	544	1053	828	1.945	0.96	3.82933495925222e-15	6.20191079656952e-14	0	0.0083	0.0057	0.0057	TRUE	NA
ENSG00000130725	UBE2M	2662	2014	4730	5187	3878	3561	2750	2341	4320	4580	3684	3682	3559.45	2546	4450	3683	1.751	0.808	3.90736423950642e-15	6.32425206260456e-14	0.0053	0.0041	0.0048	0.0048	TRUE	NA
ENSG00000109971	HSPA8	53732	35161	99813	81679	81582	64114	55502	40865	91171	72118	77508	66287	67241.77	48184	81644	71898	1.701	0.767	3.98402028113497e-15	6.4401142609435e-14	0.0013	0.0059	0.0046	0.0046	TRUE	NA
ENSG00000139800	ZIC5	1281	1176	2458	2526	2226	2260	1323	1367	2245	2230	2115	2337	1936.15	1345	2238	2226	1.664	0.735	4.01005632399001e-15	6.47807763026249e-14	0.0011	0.0051	0.0036	0.0036	TRUE	NA
ENSG00000145386	CCNA2	2510	1765	4489	4183	3556	3085	2593	2051	4100	3693	3378	3190	3167.61	2322	3896	3284	1.684	0.752	4.10315948274435e-15	6.62005940688009e-14	0.0037	0.0042	0.0041	0.0041	TRUE	NA
ENSG00000181751	C5orf30	712	646	1466	1476	1138	1029	735	751	1339	1303	1081	1064	1045.6	743	1321	1072	1.778	0.83	4.42451264178749e-15	7.12495234864891e-14	0	0.0071	0.0043	0.0043	TRUE	NA
ENSG00000124802	EEF1E1	429	249	981	845	656	475	443	289	896	746	623	491	581.5	366	821	557	2.269	1.182	4.64601172166535e-15	7.46271142768448e-14	0	0.0102	0.0088	0.0088	TRUE	NA
ENSG00000016082	ISL1	148	105	425	460	352	285	153	122	388	406	334	295	283.06	138	397	314	2.899	1.535	4.71248782110397e-15	7.55992597706477e-14	0	0.0167	0.0133	0.0133	TRUE	NA
ENSG00000168883	USP39	2655	2179	4646	4595	3606	3418	2742	2532	4244	4057	3426	3534	3422.6	2637	4150	3480	1.574	0.654	4.85280468273292e-15	7.7801120529042e-14	0.0012	0.0041	0.003	0.003	TRUE	NA
ENSG00000143179	UCK2	2771	2204	4707	4712	4403	4017	2862	2562	4299	4160	4183	4153	3703.33	2712	4230	4168	1.561	0.642	4.94794667735428e-15	7.92764074898497e-14	0.0011	0.0041	0.0029	0.0029	TRUE	NA
ENSG00000187522	HSPA14	883	667	1707	1540	1395	1128	912	775	1559	1360	1325	1166	1182.97	844	1460	1246	1.731	0.792	4.97483221498526e-15	7.9656913051419e-14	0	0.0066	0.0039	0.0039	TRUE	NA
ENSG00000175455	CCDC14	1575	1189	2847	2490	2083	1647	1627	1382	2601	2199	1979	1703	1914.93	1504	2400	1841	1.595	0.673	5.01896932535096e-15	8.02624219252442e-14	0	0.0052	0.003	0.003	TRUE	NA
ENSG00000156970	BUB1B	3950	2878	7113	7681	5704	5334	4080	3345	6497	6782	5419	5515	5272.99	3712	6640	5467	1.793	0.842	5.21086997164272e-15	8.32788187097966e-14	0.0076	0.0038	0.0054	0.0054	TRUE	NA
ENSG00000170606	HSPA4	12907	9318	22693	20691	18295	16165	13332	10830	20728	18269	17381	16713	16208.86	12081	19498	17047	1.618	0.694	5.42555712092743e-15	8.66553604314164e-14	0.0035	0.0039	0.0037	0.0037	TRUE	NA
ENSG00000138134	STAMBPL1	1809	1466	3132	3146	2796	2363	1869	1704	2861	2778	2656	2443	2385.07	1786	2820	2550	1.58	0.66	5.4974214710066e-15	8.76928506634502e-14	0	0.0047	0.003	0.003	TRUE	NA
ENSG00000100101	RP1-37E16.12	467	323	1010	916	798	637	482	375	923	809	758	659	667.64	428	866	708	2.025	1.018	5.66795401985326e-15	9.02430672941528e-14	0	0.0093	0.0063	0.0063	TRUE	NA
ENSG00000175130	MARCKSL1	14522	11008	25074	24285	17145	15699	15000	12794	22903	21442	16289	16231	17443.22	13897	22172	16260	1.598	0.676	6.01452922674009e-15	9.57011088427724e-14	0.0024	0.0039	0.0036	0.0036	TRUE	NA
ENSG00000100505	TRIM9	219	263	753	744	1479	1231	226	306	688	657	1405	1273	759.08	266	672	1339	2.539	1.344	6.06292340228121e-15	9.64107324990177e-14	0.0194	0.0086	0.0115	0.0115	TRUE	NA
ENSG00000064419	TNPO3	5038	3810	9032	8270	6669	6141	5204	4428	8250	7302	6336	6349	6311.51	4816	7776	6342	1.616	0.692	6.14922943659031e-15	9.77219534056389e-14	0.0027	0.0037	0.0036	0.0036	TRUE	NA
ENSG00000072518	MARK2	2648	2054	4442	4305	3567	3027	2735	2387	4057	3801	3389	3130	3249.89	2561	3929	3260	1.536	0.619	6.30417363406706e-15	9.99965580494272e-14	0	0.0042	0.0027	0.0027	TRUE	NA
ENSG00000146938	NLGN4X	2819	2877	5155	5892	4267	4947	2912	3344	4709	5202	4054	5115	4222.52	3128	4956	4584	1.587	0.666	6.7436559819311e-15	1.06834150755546e-13	0.0022	0.0039	0.0032	0.0032	TRUE	NA
ENSG00000166166	TRMT61A	684	437	1481	1040	1181	808	707	508	1353	918	1122	835	907.14	608	1136	978	1.863	0.897	6.79416726890952e-15	1.07567255482517e-13	5e-04	0.0077	0.005	0.005	TRUE	NA
ENSG00000006459	KDM7A	602	939	1164	2253	827	1307	622	1091	1063	1989	786	1351	1150.44	856	1526	1068	1.768	0.822	7.22780670771795e-15	1.14290256128579e-13	5e-04	0.0067	0.0044	0.0044	TRUE	NA
ENSG00000206053	HN1L	6939	6234	11753	12154	9236	9215	7168	7245	10735	10731	8775	9527	9030.28	7206	10733	9151	1.489	0.575	7.5557842727299e-15	1.19327824381826e-13	7e-04	0.0037	0.0025	0.0025	TRUE	NA
ENSG00000136527	TRA2B	8261	6255	13385	11837	10443	8402	8533	7270	12226	10451	9921	8687	9514.76	7902	11338	9304	1.435	0.521	7.74508716538117e-15	1.22089688742927e-13	0	0.0037	0.0021	0.0021	TRUE	NA
ENSG00000070367	EXOC5	3703	3026	6217	6092	4240	3880	3825	3517	5679	5379	4028	4011	4406.54	3671	5529	4020	1.506	0.591	7.77798343356882e-15	1.22532189389256e-13	5e-04	0.0039	0.0025	0.0025	TRUE	NA
ENSG00000229117	RPL41	10061	11566	17923	22016	16750	18270	10392	13442	16371	19439	15913	18889	15741.25	11917	17905	17401	1.509	0.593	8.26900008497939e-15	1.30186768231898e-13	0	0.0039	0.0027	0.0027	TRUE	NA
ENSG00000131771	PPP1R1B	102	82	427	317	195	170	105	95	390	280	185	176	205.27	100	335	180	3.315	1.729	8.65731220777634e-15	1.36131543973053e-13	0.0091	0.0208	0.017	0.017	TRUE	NA
ENSG00000080608	PUM3	2644	1681	4685	3716	3832	2913	2731	1954	4279	3281	3641	3012	3149.59	2342	3780	3326	1.62	0.696	8.69035504305553e-15	1.36566563315839e-13	0.0022	0.0043	0.0035	0.0035	TRUE	NA
ENSG00000178966	RMI1	1676	1452	3069	3045	2179	2093	1731	1688	2803	2689	2070	2164	2190.79	1710	2746	2117	1.606	0.684	8.86799536954855e-15	1.39271949542168e-13	0	0.0049	0.0032	0.0032	TRUE	NA
ENSG00000184445	KNTC1	5137	3890	8719	8429	6571	5940	5306	4521	7964	7442	6243	6141	6269.64	4914	7703	6192	1.57	0.651	8.92807829927469e-15	1.40128892713276e-13	0.0024	0.0037	0.0032	0.0032	TRUE	NA
ENSG00000071539	TRIP13	2030	1240	3687	3267	3272	2426	2097	1441	3368	2885	3109	2508	2567.87	1769	3126	2808	1.788	0.839	9.69318166987693e-15	1.51949597843534e-13	0	0.0046	0.0052	0.0052	TRUE	NA
ENSG00000109685	WHSC1	9059	7597	14869	16430	13175	12610	9357	8829	13582	14507	12517	13037	11971.6	9093	14044	12777	1.544	0.626	9.72106596748216e-15	1.52292702186434e-13	0.0024	0.0037	0.0031	0.0031	TRUE	NA
ENSG00000184486	POU3F2	51	36	222	273	72	83	53	42	203	241	68	86	115.43	48	222	77	4.651	2.218	9.79479310537859e-15	1.53353126332361e-13	0.009	0.0308	0.0259	0.0259	TRUE	NA
ENSG00000134375	TIMM17A	2805	1823	4806	4186	4117	3108	2897	2119	4390	3696	3911	3213	3371.13	2508	4043	3562	1.623	0.699	1.01892903485173e-14	1.5933314556687e-13	0	0.0042	0.0036	0.0036	TRUE	NA
ENSG00000132153	DHX30	3051	2313	5478	5583	4399	4254	3151	2688	5004	4929	4179	4398	4058.4	2920	4966	4288	1.703	0.768	1.03521445856506e-14	1.6178013030929e-13	0.0044	0.004	0.0045	0.0045	TRUE	NA
ENSG00000140534	TICRR	2274	1633	3870	3428	3335	2475	2349	1898	3535	3027	3168	2559	2755.97	2124	3281	2864	1.549	0.631	1.04552141971971e-14	1.632903840946e-13	0	0.0045	0.0028	0.0028	TRUE	NA
ENSG00000025770	NCAPH2	1847	1315	3228	2824	2305	1813	1908	1528	2949	2493	2190	1874	2157.07	1718	2721	2032	1.587	0.666	1.05354296680003e-14	1.64442062949519e-13	0	0.0049	0.0031	0.0031	TRUE	NA
ENSG00000204376	NA	25	35	132	239	79	127	26	41	121	211	75	131	100.74	34	166	103	4.946	2.306	1.07192540994699e-14	1.66696544921027e-13	0	0.0337	0.0229	0.0229	TRUE	NA
ENSG00000186871	ERCC6L	1271	822	2377	2139	1836	1440	1313	955	2171	1889	1744	1489	1593.52	1134	2030	1616	1.803	0.85	1.12681201084701e-14	1.75017682051742e-13	0	0.0056	0.0051	0.0051	TRUE	NA
ENSG00000178718	RPP25	561	396	1221	1261	803	770	579	460	1115	1113	763	796	804.57	520	1114	780	2.147	1.102	1.15837069509459e-14	1.79809436442097e-13	0.0084	0.0083	0.0083	0.0083	TRUE	NA
ENSG00000158352	SHROOM4	907	1007	1982	3470	456	479	937	1170	1810	3064	433	495	1318.32	1054	2437	464	2.264	1.179	1.20564548688596e-14	1.87033397308912e-13	0.0203	0.0062	0.0105	0.0105	TRUE	NA
ENSG00000004779	NDUFAB1	1651	1268	2969	3124	2566	2405	1705	1474	2712	2758	2438	2487	2262.28	1590	2735	2462	1.722	0.784	1.20851255633834e-14	1.87363714091649e-13	0.0038	0.0048	0.0045	0.0045	TRUE	NA
ENSG00000132603	NIP7	1629	1154	3034	2544	2540	2104	1683	1341	2771	2246	2413	2175	2104.97	1512	2508	2294	1.66	0.731	1.22144228909263e-14	1.89137359338459e-13	0.0017	0.0049	0.0038	0.0038	TRUE	NA
ENSG00000167085	PHB	3423	2363	5928	5577	5499	4661	3536	2746	5415	4924	5224	4819	4444.06	3141	5170	5022	1.654	0.726	1.23586246402141e-14	1.91137194115856e-13	0.0042	0.0039	0.004	0.004	TRUE	NA
ENSG00000177602	GSG2	838	559	1721	1682	1249	1125	866	650	1572	1485	1187	1163	1153.69	758	1528	1175	2.028	1.02	1.23541201777933e-14	1.91137194115856e-13	0.0089	0.0067	0.0074	0.0074	TRUE	NA
ENSG00000115307	AUP1	2412	1738	4468	4040	3275	2969	2491	2020	4081	3567	3111	3070	3056.79	2256	3824	3090	1.698	0.764	1.25725704008459e-14	1.94209504458322e-13	0.0045	0.0043	0.0044	0.0044	TRUE	NA
ENSG00000144354	CDCA7	1897	1737	3353	3452	2850	2613	1959	2019	3063	3048	2708	2702	2583.02	1989	3056	2705	1.536	0.619	1.26563154952002e-14	1.95384274772406e-13	0	0.0046	0.0027	0.0027	TRUE	NA
ENSG00000109534	GAR1	1211	860	2207	1985	1716	1353	1251	1000	2016	1753	1630	1399	1508.02	1126	1884	1514	1.679	0.748	1.26776794228307e-14	1.95595181617731e-13	0	0.0058	0.0038	0.0038	TRUE	NA
ENSG00000106268	NUDT1	1035	678	2219	2411	1629	1611	1069	788	2027	2129	1548	1666	1537.66	928	2078	1607	2.246	1.167	1.27877863699133e-14	1.97174155958682e-13	0.0203	0.0057	0.0102	0.0102	TRUE	NA
ENSG00000056097	ZFR	6295	5479	10116	10351	8632	7787	6502	6368	9240	9139	8201	8051	7916.92	6435	9190	8126	1.428	0.514	1.28307437385123e-14	1.97716466771554e-13	0	0.0037	0.002	0.002	TRUE	NA
ENSG00000096717	SIRT1	1581	1316	2881	2988	2132	2120	1633	1529	2632	2638	2026	2192	2108.29	1581	2635	2109	1.666	0.736	1.34973647890501e-14	2.076108896535e-13	0.0019	0.0049	0.0039	0.0039	TRUE	NA
ENSG00000152192	POU4F1	388	269	913	999	325	257	401	313	834	882	309	266	500.65	357	858	288	2.42	1.275	1.41119195972207e-14	2.16670010986348e-13	0.0107	0.0113	0.0111	0.0111	TRUE	NA
ENSG00000198933	TBKBP1	664	708	1501	1599	949	958	686	823	1371	1412	902	990	1030.61	754	1392	946	1.851	0.888	1.45074997559798e-14	2.22609037041153e-13	0	0.0071	0.0054	0.0054	TRUE	NA
ENSG00000128050	PAICS	8111	4638	15016	12797	12454	9746	8378	5390	13716	11299	11832	10076	10115.31	6884	12508	10954	1.846	0.884	1.56741220641569e-14	2.40074987828266e-13	0.0115	0.0037	0.0062	0.0062	TRUE	NA
ENSG00000244198	RP4-545C24.1	44	58	239	255	179	217	45	67	218	225	170	224	158.46	56	222	197	3.989	1.996	1.57834003676913e-14	2.41603045411405e-13	0	0.0249	0.0206	0.0206	TRUE	NA
ENSG00000146083	RNF44	1833	1627	3380	3336	2486	2415	1893	1891	3087	2946	2362	2497	2445.98	1892	3016	2430	1.594	0.673	1.61948458586975e-14	2.47751873844351e-13	0.001	0.0047	0.0033	0.0033	TRUE	NA
ENSG00000055163	CYFIP2	308	360	761	934	1145	1527	318	418	695	825	1088	1579	820.48	368	760	1334	2.076	1.054	1.64951644383474e-14	2.5189098070465e-13	0.0047	0.0082	0.007	0.007	TRUE	NA
ENSG00000160208	RRP1B	4799	3919	8587	7599	6849	6050	4957	4555	7844	6710	6507	6255	6137.81	4756	7277	6381	1.528	0.611	1.71989612923802e-14	2.62480542079324e-13	0.002	0.0037	0.0029	0.0029	TRUE	NA
ENSG00000182307	C8orf33	2494	2173	5195	4403	4008	3555	2576	2526	4745	3888	3808	3675	3536.3	2551	4316	3742	1.686	0.754	1.77634818210635e-14	2.70770480699825e-13	0.0047	0.0041	0.0043	0.0043	TRUE	NA
ENSG00000089685	BIRC5	1751	1492	3217	3679	2465	2678	1809	1734	2938	3248	2342	2769	2473.37	1772	3093	2556	1.741	0.8	1.83302130711102e-14	2.79241608242858e-13	0.0051	0.0046	0.0048	0.0048	TRUE	NA
ENSG00000142230	SAE1	7009	5395	11982	11875	9196	8628	7240	6270	10945	10485	8737	8920	8766.13	6755	10715	8828	1.588	0.667	1.83689074309885e-14	2.7966331187647e-13	0.0025	0.0037	0.0035	0.0035	TRUE	NA
ENSG00000162437	RAVER2	1928	1844	3302	3735	2765	2839	1991	2143	3016	3298	2627	2935	2668.45	2067	3157	2781	1.526	0.61	1.84954612609925e-14	2.81421353339068e-13	0	0.0045	0.0026	0.0026	TRUE	NA
ENSG00000109956	B3GAT1	19	18	116	162	132	154	20	21	106	143	125	159	95.69	20	124	142	6.084	2.605	1.96832751031907e-14	2.98957399070292e-13	0	0.0349	0.025	0.025	TRUE	NA
ENSG00000141298	SSH2	2086	2206	3502	4496	3065	3329	2155	2564	3199	3970	2912	3442	3040.14	2360	3584	3177	1.517	0.601	1.97636080287471e-14	2.99998102743594e-13	1e-04	0.0043	0.0026	0.0026	TRUE	NA
ENSG00000137713	PPP2R1B	3392	3129	5903	6272	4441	4633	3504	3637	5392	5538	4219	4790	4513.22	3570	5465	4504	1.531	0.614	1.98759419852943e-14	3.01523026712395e-13	0.0013	0.0039	0.0029	0.0029	TRUE	NA
ENSG00000168005	C11orf84	1907	1577	3251	3468	2868	2576	1970	1833	2970	3062	2725	2663	2537.05	1902	3016	2694	1.587	0.666	1.99334143998783e-14	3.02214363393976e-13	0	0.0046	0.0032	0.0032	TRUE	NA
ENSG00000079462	PAFAH1B3	1036	906	1944	1990	1362	1287	1070	1053	1776	1757	1294	1331	1380.07	1062	1766	1312	1.664	0.734	2.10423491119823e-14	3.18646664101842e-13	0	0.0061	0.0037	0.0037	TRUE	NA
ENSG00000154146	NRGN	339	245	847	1128	345	374	350	285	774	996	328	387	519.83	318	885	358	2.761	1.465	2.28687549209282e-14	3.45480089956557e-13	0.0263	0.011	0.0155	0.0155	TRUE	NA
ENSG00000165501	LRR1	504	337	1128	1032	828	750	521	392	1030	911	787	775	735.98	456	970	781	2.135	1.094	2.46255641554175e-14	3.71578254145471e-13	0.0069	0.0088	0.0082	0.0082	TRUE	NA
ENSG00000105613	MAST1	150	154	395	569	327	382	155	179	361	502	311	395	317.12	167	432	353	2.561	1.357	2.56422318779393e-14	3.86459631181169e-13	0.0014	0.0154	0.0109	0.0109	TRUE	NA
ENSG00000127337	YEATS4	1003	824	2036	2287	1588	1790	1036	958	1860	2019	1509	1851	1538.68	997	1940	1680	1.94	0.956	2.61956598071589e-14	3.94566299408541e-13	0.009	0.0057	0.0068	0.0068	TRUE	NA
ENSG00000138964	PARVG	46	42	184	242	480	392	48	49	168	214	456	405	223.23	48	191	430	3.956	1.984	2.64621991506452e-14	3.98344722839735e-13	0	0.0197	0.0189	0.0189	TRUE	NA
ENSG00000163655	GMPS	7576	6674	12954	13168	10211	10202	7825	7757	11832	11627	9701	10548	9881.68	7791	11730	10124	1.505	0.59	2.64951839516932e-14	3.98604974202161e-13	0.0013	0.0037	0.0028	0.0028	TRUE	NA
ENSG00000111602	TIMELESS	3838	2956	6538	7011	5753	5369	3964	3436	5972	6190	5466	5551	5096.48	3700	6081	5508	1.645	0.718	2.66118954196356e-14	4.00123791700205e-13	0.0039	0.0038	0.0041	0.0041	TRUE	NA
ENSG00000050393	MCUR1	1685	1473	2904	3303	2352	2319	1740	1712	2653	2916	2235	2398	2275.59	1726	2784	2316	1.611	0.688	2.68526574747963e-14	4.0350487371151e-13	0.0014	0.0048	0.0034	0.0034	TRUE	NA
ENSG00000133985	TTC9	88	101	409	352	297	268	91	117	374	311	282	277	241.99	104	342	280	3.293	1.719	2.76781236841967e-14	4.15417228699868e-13	0.0162	0.0186	0.0179	0.0179	TRUE	NA
ENSG00000138346	DNA2	1302	891	2383	2349	2169	1706	1345	1036	2177	2074	2061	1764	1742.61	1190	2126	1912	1.798	0.846	2.77285757091943e-14	4.15928635637915e-13	0.005	0.0054	0.0053	0.0053	TRUE	NA
ENSG00000145332	KLHL8	1048	853	1958	2050	1646	1607	1083	991	1788	1810	1564	1661	1482.94	1037	1799	1612	1.734	0.794	2.82106170410122e-14	4.2256117203686e-13	0.0018	0.0058	0.0045	0.0045	TRUE	NA
ENSG00000078237	TIGAR	376	259	831	816	783	596	388	301	759	720	744	616	588.17	344	740	680	2.158	1.11	2.85737953893097e-14	4.27596661114626e-13	0	0.0101	0.008	0.008	TRUE	NA
ENSG00000135119	RNFT2	900	533	1977	2155	2247	2100	930	619	1806	1903	2135	2171	1593.94	774	1854	2153	2.418	1.274	2.88718780600223e-14	4.31802911268707e-13	0.0305	0.0056	0.0125	0.0125	TRUE	NA
ENSG00000162607	USP1	4707	3979	8286	7680	6339	5821	4862	4625	7569	6781	6022	6018	5979.47	4744	7175	6020	1.511	0.596	2.91231192671136e-14	4.35048008110794e-13	0.0014	0.0037	0.0028	0.0028	TRUE	NA
ENSG00000116679	IVNS1ABP	4281	5162	7048	9603	6388	7860	4422	5999	6438	8479	6069	8126	6588.91	5210	7458	7098	1.434	0.52	2.94063709366145e-14	4.39021040526352e-13	0	0.0037	0.0021	0.0021	TRUE	NA
ENSG00000173141	MRPL57	1293	1018	2836	3404	2166	2730	1336	1183	2590	3006	2058	2823	2165.85	1260	2798	2440	2.204	1.14	2.99109197385096e-14	4.46029246482355e-13	0.0232	0.0049	0.0102	0.0102	TRUE	NA
ENSG00000182870	GALNT9	41	31	184	141	913	798	42	36	168	124	867	825	343.9	39	146	846	3.717	1.894	3.01685515692406e-14	4.49607022946517e-13	0.0083	0.0146	0.0128	0.0128	TRUE	NA
ENSG00000101695	RNF125	43	40	182	287	66	87	44	46	166	253	63	90	110.53	45	210	76	4.52	2.176	3.03805734746219e-14	4.5250126884928e-13	0.0082	0.0317	0.0252	0.0252	TRUE	NA
ENSG00000198826	ARHGAP11A	3895	2704	6922	7134	5230	4675	4023	3143	6323	6299	4969	4833	4931.64	3583	6311	4901	1.77	0.824	3.05071689496984e-14	4.54120489728951e-13	0.0086	0.0038	0.0054	0.0054	TRUE	NA
ENSG00000135503	ACVR1B	1360	1355	2411	2992	1699	1933	1405	1575	2202	2642	1614	1999	1906.05	1490	2422	1806	1.621	0.697	3.10735596722772e-14	4.62280637303737e-13	5e-04	0.0052	0.0035	0.0035	TRUE	NA
ENSG00000071564	TCF3	8762	7965	13912	15457	10588	10423	9051	9257	12708	13648	10059	10776	10916.39	9154	13178	10418	1.439	0.525	3.23164442045646e-14	4.79927544195858e-13	4e-04	0.0037	0.0022	0.0022	TRUE	NA
ENSG00000163006	CCDC138	908	620	1739	1622	1541	1284	938	721	1588	1432	1464	1328	1245.1	830	1510	1396	1.829	0.871	3.26663188416641e-14	4.84556756415923e-13	0	0.0064	0.0054	0.0054	TRUE	NA
ENSG00000128626	MRPS12	834	642	1608	1440	1477	1170	861	746	1469	1271	1403	1210	1160.12	804	1370	1306	1.705	0.769	3.55729635284317e-14	5.26442545923382e-13	0	0.0067	0.0039	0.0039	TRUE	NA
ENSG00000143401	ANP32E	7500	5404	13534	15128	10225	9734	7747	6281	12362	13357	9714	10064	9920.89	7014	12860	9889	1.837	0.878	3.62008060496276e-14	5.3511028500017e-13	0.012	0.0037	0.0063	0.0063	TRUE	NA
ENSG00000134758	RNF138	2014	1524	3716	3150	2572	2178	2080	1771	3394	2781	2444	2252	2453.75	1926	3088	2348	1.601	0.679	3.7468405449409e-14	5.52882136192761e-13	0.0015	0.0046	0.0034	0.0034	TRUE	NA
ENSG00000146731	CCT6A	14391	8876	26464	22604	21473	17794	14865	10316	24173	19958	20401	18397	18018.23	12590	22066	19399	1.769	0.823	3.96047040024502e-14	5.84065887422893e-13	0.0087	0.0039	0.0056	0.0056	TRUE	NA
ENSG00000138092	CENPO	1042	930	2268	2037	1537	1177	1076	1081	2072	1799	1460	1217	1450.75	1078	1936	1338	1.789	0.839	4.03535584391377e-14	5.94764141939584e-13	0.0037	0.0059	0.0052	0.0052	TRUE	NA
ENSG00000136943	CTSV	258	231	648	850	356	463	266	268	592	751	338	479	449.05	267	672	408	2.483	1.312	4.06059255769072e-14	5.98136589341972e-13	0.0108	0.0122	0.0118	0.0118	TRUE	NA
ENSG00000135424	ITGA7	570	594	1091	1591	1436	1750	589	690	997	1405	1364	1809	1142.34	640	1201	1586	1.858	0.893	4.08349643479233e-14	6.01161692530732e-13	0.0029	0.0067	0.0055	0.0055	TRUE	NA
ENSG00000172554	SNTG2	29	13	203	116	97	35	30	15	185	102	92	36	76.88	22	144	64	6.503	2.701	4.29781755547048e-14	6.31249721348599e-13	0.0107	0.0406	0.0324	0.0324	TRUE	NA
ENSG00000182601	HS3ST4	298	344	649	916	1185	1627	308	400	593	809	1126	1682	819.53	354	701	1404	1.975	0.982	4.31843000345477e-14	6.33910577674762e-13	0.0017	0.0082	0.0059	0.0059	TRUE	NA
ENSG00000133111	RFXAP	313	284	867	790	489	510	323	330	792	698	465	527	522.45	326	745	496	2.28	1.189	4.42529926634641e-14	6.49222847307146e-13	0.007	0.011	0.0096	0.0096	TRUE	NA
ENSG00000175606	TMEM70	696	603	1543	1410	1118	1083	719	701	1409	1245	1062	1120	1042.66	710	1327	1091	1.868	0.902	4.58942787568233e-14	6.72136798748286e-13	0.0034	0.0071	0.0058	0.0058	TRUE	NA
ENSG00000125454	SLC25A19	302	175	724	575	571	415	312	203	661	508	542	429	442.65	258	584	486	2.286	1.193	4.86224794490028e-14	7.10453317380568e-13	0	0.0123	0.0091	0.0091	TRUE	NA
ENSG00000130479	MAP1S	1385	1278	2415	2768	1868	1827	1431	1485	2206	2444	1775	1889	1871.58	1458	2325	1832	1.593	0.672	4.95548562124835e-14	7.2324458248047e-13	0	0.0052	0.0033	0.0033	TRUE	NA
ENSG00000131795	NA	3075	2896	5707	5973	3862	4220	3176	3366	5213	5274	3669	4363	4176.83	3271	5244	4016	1.604	0.682	5.01336334155883e-14	7.31271465013707e-13	0.0033	0.0039	0.0037	0.0037	TRUE	NA
ENSG00000132313	MRPL35	1990	1268	3738	3555	2514	2163	2056	1474	3414	3139	2388	2236	2451.21	1765	3276	2312	1.873	0.905	5.10215980658293e-14	7.43796488451054e-13	0.0104	0.0046	0.0065	0.0065	TRUE	NA
ENSG00000156795	WDYHV1	483	415	1002	1084	694	638	499	482	915	957	659	660	695.43	490	936	660	1.907	0.932	5.16099609538093e-14	7.51510870654809e-13	0	0.0091	0.0058	0.0058	TRUE	NA
ENSG00000084463	WBP11	5931	4434	10075	9761	7409	6771	6126	5153	9203	8618	7039	7000	7190.04	5640	8910	7020	1.583	0.663	5.16846577067601e-14	7.52167267887204e-13	0.0034	0.0037	0.0036	0.0036	TRUE	NA
ENSG00000214706	IFRD2	1150	692	2340	1950	1918	1609	1188	804	2137	1722	1822	1664	1556.17	996	1930	1743	1.953	0.965	5.34596027790392e-14	7.77107391284316e-13	0.0102	0.0057	0.0071	0.0071	TRUE	NA
ENSG00000145191	EIF2B5	1676	1297	2945	2792	2157	1895	1731	1507	2690	2465	2049	1959	2067.05	1619	2578	2004	1.593	0.672	5.42839433224194e-14	7.88638867661808e-13	0	0.005	0.0033	0.0033	TRUE	NA
ENSG00000143149	ALDH9A1	2442	2058	4347	4980	3284	3531	2522	2392	3971	4397	3120	3651	3342.11	2457	4184	3386	1.698	0.764	5.43931241755594e-14	7.89773235242042e-13	0.0055	0.0042	0.0046	0.0046	TRUE	NA
ENSG00000165943	MOAP1	732	722	1519	1716	2312	2787	756	839	1387	1515	2197	2881	1595.97	798	1451	2539	1.82	0.864	5.46169675196386e-14	7.9257022294927e-13	0.0048	0.0056	0.0053	0.0053	TRUE	NA
ENSG00000132510	KDM6B	3447	2763	5617	5637	4524	4022	3561	3211	5131	4977	4298	4158	4222.66	3386	5054	4228	1.494	0.579	5.53429669343498e-14	8.02646856252321e-13	0	0.0039	0.0026	0.0026	TRUE	NA
ENSG00000112877	CEP72	515	396	1047	1108	943	849	532	460	956	978	896	878	783.42	496	967	887	1.951	0.964	5.55617224943511e-14	8.05359556360757e-13	0	0.0084	0.0063	0.0063	TRUE	NA
ENSG00000085999	RAD54L	1108	761	2054	2040	1801	1457	1144	884	1876	1801	1711	1506	1487.29	1014	1838	1608	1.823	0.867	5.73474489977153e-14	8.30630152346191e-13	0.0051	0.0058	0.0056	0.0056	TRUE	NA
ENSG00000178896	EXOSC4	684	586	1311	1382	1362	1254	707	681	1197	1220	1294	1296	1065.97	694	1208	1295	1.742	0.801	5.73705566928616e-14	8.30630152346191e-13	0	0.007	0.0043	0.0043	TRUE	NA
ENSG00000101247	NDUFAF5	402	430	908	1046	674	723	415	500	829	924	640	748	675.96	458	876	694	1.921	0.942	6.55168272139629e-14	9.46858319755774e-13	0	0.0093	0.0059	0.0059	TRUE	NA
ENSG00000136450	SRSF1	11292	8003	18339	16191	15328	12416	11664	9301	16751	14296	14563	12837	13235.25	10482	15524	13700	1.485	0.57	6.55474276877594e-14	9.46858319755774e-13	0.0012	0.0038	0.0027	0.0027	TRUE	NA
ENSG00000204899	MZT1	1365	972	2573	2511	1844	1705	1410	1130	2350	2217	1752	1763	1770.27	1270	2284	1758	1.803	0.851	6.56321635208979e-14	9.47543372719273e-13	0.006	0.0054	0.0056	0.0056	TRUE	NA
ENSG00000108424	KPNB1	13236	10581	21401	19944	16775	14455	13672	12298	19548	17609	15937	14945	15668.19	12985	18578	15441	1.431	0.517	6.79012136575967e-14	9.79745068656062e-13	2e-04	0.0039	0.0022	0.0022	TRUE	NA
ENSG00000163026	WDCP	588	497	1287	1315	956	1036	607	578	1176	1161	908	1071	916.83	592	1168	990	1.97	0.978	7.05694565536723e-14	1.01651239318236e-12	0.0054	0.0076	0.0069	0.0069	TRUE	NA
ENSG00000196642	RABL6	7689	6013	12970	13696	9920	9528	7942	6988	11847	12093	9425	9851	9691.01	7465	11970	9638	1.604	0.682	7.05384492207977e-14	1.01651239318236e-12	0.0039	0.0037	0.0039	0.0039	TRUE	NA
ENSG00000186298	PPP1CC	8257	6887	14364	15009	10929	11271	8529	8004	13120	13252	10383	11653	10823.65	8266	13186	11018	1.594	0.673	7.21748111293985e-14	1.03845854313375e-12	0.0042	0.0037	0.0038	0.0038	TRUE	NA
ENSG00000169718	DUS1L	2064	1545	3547	3437	3089	2712	2132	1796	3240	3035	2935	2804	2656.81	1964	3138	2870	1.601	0.679	7.39690331069735e-14	1.06306938073095e-12	0	0.0045	0.0035	0.0035	TRUE	NA
ENSG00000108312	UBTF	3872	3115	7360	6240	5486	4912	4000	3620	6723	5510	5212	5078	5023.78	3810	6116	5145	1.601	0.679	7.46773047335022e-14	1.07264148965344e-12	0.0046	0.0038	0.0037	0.0037	TRUE	NA
ENSG00000160469	BRSK1	469	439	977	1173	653	727	484	510	892	1036	620	752	715.8	497	964	686	1.933	0.95	7.61396611417364e-14	1.0930280919697e-12	3e-04	0.0089	0.0062	0.0062	TRUE	NA
ENSG00000175274	TP53I11	854	1233	1862	2758	907	1094	882	1433	1701	2435	862	1131	1407.31	1158	2068	996	1.805	0.852	7.70414668921926e-14	1.10410160932688e-12	0.0046	0.006	0.0055	0.0055	TRUE	NA
ENSG00000006625	GGCT	1237	823	2219	1896	1902	1420	1278	957	2027	1674	1807	1468	1535.06	1118	1850	1638	1.664	0.734	7.80075351339551e-14	1.11668622025186e-12	0	0.0057	0.0039	0.0039	TRUE	NA
ENSG00000138792	ENPEP	38	56	268	324	61	40	39	65	245	286	58	41	122.42	52	266	50	5.139	2.361	7.79838743700117e-14	1.11668622025186e-12	0.06	0.0296	0.0356	0.0356	TRUE	NA
ENSG00000163507	KIAA1524	2037	1349	3637	3525	2899	2399	2104	1568	3322	3112	2754	2480	2556.82	1836	3217	2617	1.766	0.82	7.81771110749078e-14	1.11848323140692e-12	0.0069	0.0046	0.0053	0.0053	TRUE	NA
ENSG00000080618	CPB2	53	67	312	276	131	116	55	78	285	244	124	120	150.95	66	264	122	4.008	2.003	7.83579956014931e-14	1.12043992021392e-12	0.021	0.0257	0.0245	0.0245	TRUE	NA
ENSG00000122515	ZMIZ2	3104	2291	5069	4538	5344	4289	3206	2663	4630	4007	5077	4434	4002.88	2934	4318	4756	1.474	0.559	8.07989192254083e-14	1.15404305609069e-12	0	0.004	0.0024	0.0024	TRUE	NA
ENSG00000149554	CHEK1	2550	1978	4499	4291	3545	3318	2634	2299	4109	3789	3368	3430	3271.58	2466	3949	3399	1.602	0.68	8.07794509967659e-14	1.15404305609069e-12	0.0027	0.0042	0.0036	0.0036	TRUE	NA
ENSG00000169714	CNBP	10254	8701	17378	16890	14610	13911	10592	10113	15873	14913	13880	14382	13292.24	10352	15393	14131	1.487	0.572	8.49007463201111e-14	1.21194741585116e-12	0.0011	0.0038	0.0027	0.0027	TRUE	NA
ENSG00000072041	SLC6A15	581	429	1293	1293	1301	1379	600	499	1181	1142	1236	1426	1013.87	550	1162	1331	2.113	1.079	8.62261277071553e-14	1.22948484734599e-12	0.0129	0.0072	0.0087	0.0087	TRUE	NA
ENSG00000120438	TCP1	10616	6376	18764	16111	14369	11321	10966	7410	17139	14225	13651	11705	12516.1	9188	15682	12678	1.728	0.789	8.8387803689181e-14	1.25889415293705e-12	0.0082	0.0038	0.0053	0.0053	TRUE	NA
ENSG00000196584	XRCC2	1076	683	2035	1902	1884	1299	1111	794	1859	1679	1790	1343	1429.39	952	1769	1566	1.88	0.91	8.92061222219278e-14	1.26983714900552e-12	0.007	0.006	0.0063	0.0063	TRUE	NA
ENSG00000188807	TMEM201	1995	1742	3881	3473	3246	2952	2061	2025	3545	3066	3084	3052	2805.45	2043	3306	3068	1.616	0.692	9.14690702609843e-14	1.30059184729994e-12	0.0028	0.0044	0.0037	0.0037	TRUE	NA
ENSG00000151743	AMN1	106	107	313	440	185	230	109	124	286	388	176	238	220.3	116	337	207	2.858	1.515	9.31839045468191e-14	1.32423349522466e-12	0	0.0199	0.0138	0.0138	TRUE	NA
ENSG00000120694	HSPH1	7965	3279	16286	11292	11568	7684	8227	3811	14876	9970	10990	7944	9303.19	6019	12423	9467	2.156	1.108	9.46887328791059e-14	1.3448659795665e-12	0.0277	0.0037	0.0105	0.0105	TRUE	NA
ENSG00000198355	PIM3	1536	1092	2896	3278	2455	2327	1587	1269	2645	2894	2332	2406	2188.93	1428	2770	2369	1.943	0.958	9.71098349723283e-14	1.37848197826846e-12	0.0132	0.0049	0.0074	0.0074	TRUE	NA
ENSG00000187867	PALM3	97	39	389	333	189	74	100	45	355	294	180	77	175.16	72	324	128	4.785	2.258	9.86321793862377e-14	1.39930960643213e-12	0.0628	0.0232	0.0346	0.0346	TRUE	NA
ENSG00000143375	CGN	130	71	386	406	384	273	134	83	353	358	365	282	262.49	108	356	324	3.341	1.74	9.95721543564311e-14	1.41106856020177e-12	0	0.0176	0.0199	0.0199	TRUE	NA
ENSG00000205592	MUC19	31	29	176	165	120	112	32	34	161	146	114	116	100.33	33	154	115	4.666	2.222	1.01241869299416e-13	1.433930435504e-12	0	0.0338	0.0232	0.0232	TRUE	NA
ENSG00000166348	USP54	1016	941	1817	2123	1680	1658	1049	1094	1660	1874	1596	1714	1497.93	1072	1767	1655	1.647	0.719	1.04405810718947e-13	1.47791837414028e-12	0	0.0058	0.0037	0.0037	TRUE	NA
ENSG00000120705	ETF1	8436	5554	14819	12562	11117	9300	8714	6455	13536	11092	10562	9615	9995.56	7584	12314	10088	1.631	0.706	1.08614748639493e-13	1.53493129755143e-12	0.0052	0.0037	0.0042	0.0042	TRUE	NA
ENSG00000113569	NUP155	6600	4893	11989	10433	8390	7640	6817	5687	10951	9212	7971	7899	8089.47	6252	10082	7935	1.613	0.689	1.09085469742822e-13	1.53986965209503e-12	0.0045	0.0037	0.004	0.004	TRUE	NA
ENSG00000105063	PPP6R1	4135	2793	7189	6528	5562	4768	4271	3246	6567	5764	5284	4930	5010.26	3758	6166	5107	1.649	0.721	1.09327348381385e-13	1.54242667341404e-12	0.0052	0.0038	0.0043	0.0043	TRUE	NA
ENSG00000084444	FAM234B	433	493	898	1236	660	842	447	573	820	1091	627	871	738.23	510	956	749	1.869	0.903	1.1070818400843e-13	1.56017443556829e-12	0	0.0088	0.0055	0.0055	TRUE	NA
ENSG00000108883	EFTUD2	4096	2670	7196	6522	5870	4957	4231	3103	6573	5759	5577	5125	5061.24	3667	6166	5351	1.693	0.76	1.11820119296315e-13	1.57497056546307e-12	0.0067	0.0038	0.0048	0.0048	TRUE	NA
ENSG00000156261	CCT8	10587	7694	18108	17283	14751	13334	10936	8942	16540	15260	14014	13786	13246.37	9939	15900	13900	1.604	0.682	1.12187629801648e-13	1.57927098603816e-12	0.0043	0.0038	0.004	0.004	TRUE	NA
ENSG00000171094	ALK	123	131	453	492	194	141	127	152	414	434	184	146	242.93	140	424	165	3.042	1.605	1.13710611170108e-13	1.59982325244592e-12	0.0144	0.0186	0.0175	0.0175	TRUE	NA
ENSG00000155100	OTUD6B	365	313	867	808	621	583	377	364	792	713	590	603	573.15	370	752	596	2.031	1.022	1.14215667112122e-13	1.60603923937561e-12	0	0.0103	0.007	0.007	TRUE	NA
ENSG00000124782	RREB1	3173	2973	5243	5735	4016	3727	3277	3455	4789	5064	3815	3853	4042.38	3366	4926	3834	1.463	0.549	1.15622024288544e-13	1.62491494565998e-12	0	0.004	0.0024	0.0024	TRUE	NA
ENSG00000116750	UCHL5	3143	2243	5535	5098	4665	4185	3247	2607	5056	4501	4432	4327	4028.21	2927	4778	4380	1.637	0.711	1.20490218111088e-13	1.69145886618634e-12	0.0044	0.004	0.0041	0.0041	TRUE	NA
ENSG00000165995	CACNB2	117	115	349	383	393	411	121	134	319	338	373	425	284.96	128	328	399	2.583	1.369	1.21267365813315e-13	1.70138253942125e-12	0	0.0166	0.0107	0.0107	TRUE	NA
ENSG00000187094	CCK	90	63	358	713	75	59	93	73	327	630	71	61	209.16	83	478	66	5.604	2.486	1.2133111946808e-13	1.70138253942125e-12	0.1128	0.0206	0.0465	0.0465	TRUE	NA
ENSG00000133884	DPF2	3726	3139	6244	6198	4743	4510	3849	3648	5703	5472	4506	4663	4640.3	3748	5588	4584	1.491	0.576	1.22668304574213e-13	1.71918410301442e-12	9e-04	0.0039	0.0027	0.0027	TRUE	NA
ENSG00000075856	SART3	3762	3083	6337	6330	4994	4785	3886	3583	5788	5589	4745	4947	4756.37	3734	5688	4846	1.523	0.607	1.2380195130866e-13	1.73411503225781e-12	0.0017	0.0038	0.003	0.003	TRUE	NA
ENSG00000066136	NFYC	1729	1335	3042	2902	2378	2143	1786	1552	2779	2562	2259	2216	2192.22	1669	2670	2238	1.601	0.679	1.27289171093113e-13	1.78099641868298e-12	0	0.0049	0.0035	0.0035	TRUE	NA
ENSG00000137168	PPIL1	1160	815	2277	2400	1763	1728	1198	947	2080	2119	1675	1787	1634.31	1072	2100	1731	1.961	0.972	1.28702829398404e-13	1.799784335117e-12	0.0104	0.0056	0.0075	0.0075	TRUE	NA
ENSG00000198885	ITPRIPL1	359	322	816	865	651	689	371	374	745	764	618	712	597.5	372	754	665	2.024	1.017	1.29283997193194e-13	1.80691640546018e-12	0	0.01	0.007	0.007	TRUE	NA
ENSG00000163348	PYGO2	1970	1747	3426	3753	2632	2747	2035	2030	3129	3314	2501	2840	2641.5	2032	3222	2670	1.583	0.663	1.29454508177544e-13	1.80830430977378e-12	0.0017	0.0045	0.0034	0.0034	TRUE	NA
ENSG00000116062	MSH6	5977	5376	10854	10559	8248	8311	6174	6248	9914	9323	7836	8593	8014.67	6211	9618	8214	1.549	0.631	1.29884888640028e-13	1.81331871743458e-12	0.0025	0.0037	0.0034	0.0034	TRUE	NA
ENSG00000197977	ELOVL2	398	400	913	1045	599	533	411	465	834	923	569	551	625.46	438	878	560	2.007	1.005	1.315136626715e-13	1.83504915579272e-12	0	0.0097	0.0071	0.0071	TRUE	NA
ENSG00000079616	KIF22	3155	2548	5497	6658	4597	4661	3259	2961	5021	5879	4367	4819	4384.4	3110	5450	4593	1.746	0.804	1.33249649755149e-13	1.858250881676e-12	0.0084	0.0039	0.0054	0.0054	TRUE	NA
ENSG00000138363	ATIC	5204	3575	9194	8584	7825	7025	5375	4155	8398	7579	7434	7263	6700.81	4765	7988	7348	1.684	0.752	1.33385388575822e-13	1.85912291047365e-12	0.0068	0.0037	0.0048	0.0048	TRUE	NA
ENSG00000161036	LRWD1	1271	892	2362	2467	1876	1686	1313	1037	2158	2178	1782	1743	1701.79	1175	2168	1762	1.852	0.889	1.4022046596382e-13	1.95224711247325e-12	0.008	0.0055	0.0063	0.0063	TRUE	NA
ENSG00000106591	MRPL32	1945	1303	3380	3086	2864	2288	2009	1514	3087	2725	2721	2366	2403.68	1762	2906	2544	1.659	0.731	1.40304542544702e-13	1.95234731940971e-12	0	0.0047	0.0042	0.0042	TRUE	NA
ENSG00000025772	TOMM34	2283	1493	4246	4312	3298	2961	2358	1735	3878	3807	3133	3061	2995.61	2046	3842	3097	1.891	0.919	1.41411925108621e-13	1.96667899131075e-12	0.013	0.0043	0.007	0.007	TRUE	NA
ENSG00000163900	TMEM41A	918	741	1693	1903	1464	1399	948	861	1546	1680	1391	1446	1312.23	904	1613	1418	1.781	0.833	1.42081244094187e-13	1.97490596265565e-12	0.0031	0.0062	0.0052	0.0052	TRUE	NA
ENSG00000112242	E2F3	2390	1909	4051	3830	3500	3108	2469	2219	3700	3382	3325	3213	3051.32	2344	3541	3269	1.511	0.596	1.47758861687723e-13	2.05157807138312e-12	0	0.0043	0.0028	0.0028	TRUE	NA
ENSG00000133878	DUSP26	34	16	195	180	33	36	35	19	178	159	31	37	76.56	27	168	34	6.295	2.654	1.5221950920457e-13	2.11005154817143e-12	0	0.0407	0.0389	0.0389	TRUE	NA
ENSG00000104731	KLHDC4	671	513	1411	1220	1268	1129	693	596	1289	1077	1205	1167	1004.55	644	1183	1186	1.833	0.874	1.64534816380651e-13	2.27331972904604e-12	0	0.0072	0.0055	0.0055	TRUE	NA
ENSG00000066583	ISOC1	520	420	1051	1073	849	724	537	488	960	947	807	749	747.97	512	954	778	1.862	0.897	1.65575877136638e-13	2.28645970629958e-12	0	0.0087	0.0056	0.0056	TRUE	NA
ENSG00000170515	PA2G4	5850	3785	10116	9142	8583	7138	6043	4399	9240	8072	8154	7380	7214.67	5221	8656	7767	1.671	0.741	1.66519782015475e-13	2.29824449145814e-12	0.0066	0.0037	0.0047	0.0047	TRUE	NA
ENSG00000171612	SLC25A33	868	599	1677	1585	1271	1106	897	696	1532	1399	1208	1143	1145.84	796	1466	1176	1.847	0.885	1.73668959183828e-13	2.39561282915443e-12	0	0.0067	0.0059	0.0059	TRUE	NA
ENSG00000163781	TOPBP1	3424	2930	5907	5515	4492	3998	3537	3405	5396	4869	4268	4133	4268.05	3471	5132	4200	1.477	0.563	1.73822255313491e-13	2.39642571861353e-12	5e-04	0.0039	0.0026	0.0026	TRUE	NA
ENSG00000123485	HJURP	2254	1508	4270	4983	3209	2880	2328	1753	3900	4400	3049	2978	3067.87	2040	4150	3014	2.045	1.032	1.80905587130278e-13	2.48867680670283e-12	0.02	0.0043	0.0091	0.0091	TRUE	NA
ENSG00000205835	GMNC	8	16	69	119	510	1081	8	19	63	105	485	1118	299.52	14	84	802	6.414	2.681	1.83270783234374e-13	2.51984923672818e-12	0.0147	0.016	0.0157	0.0157	TRUE	NA
ENSG00000148296	SURF6	1840	1607	3335	3231	2637	2520	1901	1868	3046	2853	2505	2605	2463.01	1884	2950	2555	1.565	0.646	1.88945738909867e-13	2.59506600303736e-12	0.0011	0.0046	0.0033	0.0033	TRUE	NA
ENSG00000005801	ZNF195	1097	791	2043	1714	1638	1296	1133	919	1866	1513	1556	1340	1388.01	1026	1690	1448	1.646	0.719	1.91544644678434e-13	2.62791801815712e-12	0	0.006	0.0038	0.0038	TRUE	NA
ENSG00000067334	DNTTIP2	3736	2603	6309	5883	5162	4404	3859	3025	5763	5194	4904	4553	4549.82	3442	5478	4728	1.598	0.677	1.91884972742936e-13	2.63116570345943e-12	0.0037	0.0039	0.0038	0.0038	TRUE	NA
ENSG00000088205	DDX18	4969	3521	8343	7359	6698	5665	5133	4092	7621	6498	6363	5857	5927.27	4612	7060	6110	1.534	0.617	1.94132349044062e-13	2.65911057388023e-12	0.0024	0.0037	0.0032	0.0032	TRUE	NA
ENSG00000137819	PAQR5	190	149	490	655	387	341	196	173	448	578	368	353	352.59	184	513	360	2.765	1.467	1.99435275904401e-13	2.72880324978031e-12	0.0174	0.0143	0.0153	0.0153	TRUE	NA
ENSG00000176769	TCERG1L	33	31	162	216	60	86	34	36	148	191	57	89	92.45	35	170	73	4.786	2.259	2.05665865379108e-13	2.81253885369006e-12	0	0.0357	0.0271	0.0271	TRUE	NA
ENSG00000135387	CAPRIN1	47630	39161	87029	93501	57593	59558	49199	45514	79494	82556	54717	61576	62176.03	47356	81025	58146	1.71	0.774	2.18344943907533e-13	2.9827164338525e-12	0.0054	0.0057	0.0053	0.0053	TRUE	NA
ENSG00000130717	UCK1	1272	1260	2443	2538	1926	1832	1314	1464	2231	2241	1830	1894	1829.1	1389	2236	1862	1.612	0.689	2.19707534054093e-13	2.99971657381919e-12	0	0.0053	0.0036	0.0036	TRUE	NA
ENSG00000221914	PPP2R2A	3334	2664	5765	6455	4465	4546	3444	3096	5266	5699	4242	4700	4407.89	3270	5482	4471	1.674	0.744	2.23268981492151e-13	3.04506755370203e-12	0.0073	0.0039	0.0047	0.0047	TRUE	NA
ENSG00000148300	REXO4	1403	1194	3017	2486	2189	1918	1449	1388	2756	2195	2080	1983	1975.06	1418	2476	2032	1.738	0.797	2.24029030956211e-13	3.05379347350133e-12	0.0051	0.0051	0.0051	0.0051	TRUE	NA
ENSG00000135002	RFK	678	536	1348	1239	1155	1007	700	623	1231	1094	1097	1041	964.5	662	1162	1069	1.757	0.813	2.28525360643811e-13	3.11341283988711e-12	0	0.0074	0.0047	0.0047	TRUE	NA
ENSG00000101407	TTI1	2144	2010	3631	3883	3101	3004	2215	2336	3317	3428	2946	3106	2891.29	2276	3372	3026	1.483	0.568	2.3253905036144e-13	3.16639634527012e-12	0	0.0044	0.0025	0.0025	TRUE	NA
ENSG00000171843	MLLT3	790	845	1690	1830	2429	2827	816	982	1544	1616	2308	2923	1698.01	899	1580	2616	1.766	0.82	2.35616365031959e-13	3.20486212639882e-12	0.0045	0.0055	0.0051	0.0051	TRUE	NA
ENSG00000162650	ATXN7L2	453	289	1022	718	770	481	468	336	934	634	732	497	600.02	402	784	614	1.943	0.959	2.40207801479512e-13	3.2655659092999e-12	0	0.01	0.0062	0.0062	TRUE	NA
ENSG00000076604	TRAF4	1992	1637	3316	3468	2970	2675	2058	1903	3029	3062	2822	2766	2606.41	1980	3046	2794	1.539	0.622	2.46763448385652e-13	3.35289340382752e-12	0	0.0045	0.003	0.003	TRUE	NA
ENSG00000116670	MAD2L2	1568	1221	3048	3570	4019	4582	1620	1419	2784	3152	3818	4737	2921.75	1520	2968	4278	1.944	0.959	2.47249175287049e-13	3.35730181489672e-12	0.0155	0.0044	0.0077	0.0077	TRUE	NA
ENSG00000173207	CKS1B	2265	1576	4208	4919	3393	3167	2340	1832	3844	4343	3224	3274	3142.67	2086	4094	3249	1.968	0.977	2.53731042535384e-13	3.44020278974163e-12	0.0182	0.0043	0.0082	0.0082	TRUE	NA
ENSG00000011304	PTBP1	16749	11947	27448	25040	21626	18076	17301	13885	25072	22109	20546	18689	19600.14	15593	23590	19618	1.518	0.602	2.57496464836958e-13	3.48939312942078e-12	0.002	0.004	0.0032	0.0032	TRUE	NA
ENSG00000158850	B4GALT3	1219	999	2383	2476	1701	1831	1259	1161	2177	2186	1616	1893	1715.36	1210	2182	1754	1.801	0.849	2.5850586709139e-13	3.50120346388579e-12	0.0065	0.0054	0.0058	0.0058	TRUE	NA
ENSG00000140022	STON2	174	111	643	466	948	1061	180	129	587	411	901	1097	550.86	154	499	999	3.224	1.689	2.66104750002035e-13	3.6022015598623e-12	0.0461	0.0106	0.0211	0.0211	TRUE	NA
ENSG00000144597	EAF1	968	927	1838	1944	1359	1324	1000	1077	1679	1716	1291	1369	1355.43	1038	1698	1330	1.636	0.71	2.67959431344921e-13	3.62537547096657e-12	0	0.0061	0.0037	0.0037	TRUE	NA
ENSG00000102445	RUBCNL	229	260	578	741	427	429	237	302	528	654	406	444	428.36	270	591	425	2.197	1.136	2.72049344599178e-13	3.67679249925286e-12	0	0.0125	0.0088	0.0088	TRUE	NA
ENSG00000145220	LYAR	867	508	1668	1458	1438	1009	896	590	1524	1287	1366	1043	1117.71	743	1406	1204	1.919	0.94	2.75482137809556e-13	3.71922854315454e-12	0	0.0068	0.0069	0.0069	TRUE	NA
ENSG00000168918	INPP5D	45	46	160	290	198	321	46	53	146	256	188	332	170.36	50	201	260	3.897	1.962	2.85027442682919e-13	3.84292396723531e-12	0.0143	0.0237	0.0213	0.0213	TRUE	NA
ENSG00000187555	USP7	9356	6830	15145	13373	12306	10207	9664	7938	13834	11808	11691	10553	10914.65	8801	12821	11122	1.459	0.545	2.8509819863246e-13	3.84292396723531e-12	0.001	0.0037	0.0026	0.0026	TRUE	NA
ENSG00000100142	POLR2F	1331	940	2456	2508	1899	1739	1375	1092	2243	2214	1804	1798	1754.54	1234	2228	1801	1.813	0.858	2.85843733827947e-13	3.85092924167677e-12	0.0072	0.0054	0.006	0.006	TRUE	NA
ENSG00000183605	SFXN4	534	325	1114	1073	1071	847	552	378	1018	947	1018	876	797.91	465	982	947	2.138	1.096	2.92581613473018e-13	3.93752521152479e-12	0	0.0083	0.0092	0.0092	TRUE	NA
ENSG00000250303	RP11-356J5.12	349	274	753	824	707	599	360	318	688	728	672	619	564.21	339	708	646	2.087	1.061	2.94164697365445e-13	3.9567333101671e-12	0	0.0104	0.0079	0.0079	TRUE	NA
ENSG00000139734	DIAPH3	3243	2918	5819	6301	4642	5171	3350	3391	5315	5563	4410	5346	4562.71	3370	5439	4878	1.612	0.689	2.96704709441667e-13	3.98667518321224e-12	0.0055	0.0039	0.004	0.004	TRUE	NA
ENSG00000167842	MIS12	1055	758	1910	1793	1538	1270	1090	881	1745	1583	1461	1313	1345.45	986	1664	1387	1.693	0.76	2.97472500515975e-13	3.99487792205351e-12	0	0.0061	0.0044	0.0044	TRUE	NA
ENSG00000120616	EPC1	1513	1257	2768	2527	1646	1403	1563	1461	2528	2231	1564	1451	1799.61	1512	2380	1508	1.572	0.653	3.07411992003681e-13	4.12617734510226e-12	0	0.0053	0.0033	0.0033	TRUE	NA
ENSG00000163002	NUP35	891	603	1723	1629	1426	1257	920	701	1574	1438	1355	1300	1214.62	810	1506	1328	1.866	0.9	3.13846607074436e-13	4.20809640266911e-12	0.006	0.0065	0.0063	0.0063	TRUE	NA
ENSG00000112149	CD83	139	192	374	616	189	273	144	223	342	544	180	282	285.68	184	443	231	2.41	1.269	3.1647142501171e-13	4.24105110193792e-12	0	0.0166	0.0104	0.0104	TRUE	NA
ENSG00000141141	NA	1448	1053	2750	2401	2120	1904	1496	1224	2512	2120	2014	1969	1889	1360	2316	1992	1.704	0.769	3.17155287007119e-13	4.24797389954947e-12	0.0039	0.0052	0.0047	0.0047	TRUE	NA
ENSG00000185947	ZNF267	648	509	1362	1167	949	801	669	592	1244	1030	902	828	877.52	630	1137	865	1.801	0.848	3.18669159982213e-13	4.26600069464855e-12	6e-04	0.0079	0.0052	0.0052	TRUE	NA
ENSG00000143942	CHAC2	292	147	709	625	585	394	302	171	648	552	556	407	439.18	236	600	482	2.604	1.381	3.34469046507734e-13	4.46809123412094e-12	0	0.0123	0.0141	0.0141	TRUE	NA
ENSG00000179091	CYC1	5305	3820	9372	9713	8030	7742	5480	4440	8561	8576	7629	8004	7114.9	4960	8568	7816	1.732	0.792	3.42862467723192e-13	4.57780881589404e-12	0.0081	0.0037	0.0055	0.0055	TRUE	NA
ENSG00000003989	SLC7A2	816	841	1620	2074	710	666	843	977	1480	1831	675	689	1082.4	910	1656	682	1.816	0.86	3.52448378188535e-13	4.70085428786651e-12	0.0037	0.0069	0.0058	0.0058	TRUE	NA
ENSG00000074582	BCS1L	686	466	1321	1206	1140	844	709	542	1207	1065	1083	873	912.89	626	1136	978	1.827	0.869	3.52393758581832e-13	4.70085428786651e-12	0	0.0077	0.0056	0.0056	TRUE	NA
ENSG00000205208	C4orf46	1742	1556	2972	3168	2153	2099	1799	1808	2715	2797	2045	2170	2222.54	1804	2756	2108	1.527	0.611	3.61821351358377e-13	4.82333502243884e-12	0	0.0048	0.0029	0.0029	TRUE	NA
ENSG00000111142	METAP2	4640	3372	7959	7806	6367	5885	4793	3919	7270	6892	6049	6084	5834.58	4356	7081	6066	1.63	0.705	3.70078299048458e-13	4.93081763081616e-12	0.0054	0.0037	0.0043	0.0043	TRUE	NA
ENSG00000015133	CCDC88C	800	541	1634	1807	1246	1211	826	629	1493	1595	1184	1252	1163.16	728	1544	1218	2.127	1.089	3.77779729249202e-13	5.0307898396872e-12	0.0163	0.0067	0.0098	0.0098	TRUE	NA
ENSG00000042429	MED17	1949	1408	3609	2807	2738	2124	2013	1636	3297	2478	2601	2196	2370.3	1824	2888	2398	1.576	0.656	3.7872336842708e-13	5.04071275744533e-12	0.0015	0.0047	0.0035	0.0035	TRUE	NA
ENSG00000174574	AKIRIN1	3891	2820	7014	7002	4841	4737	4019	3277	6407	6182	4599	4898	4897.09	3648	6294	4748	1.729	0.79	3.86261464750329e-13	5.13565963211236e-12	0.0074	0.0038	0.0055	0.0055	TRUE	NA
ENSG00000017483	SLC38A5	568	253	1265	928	1118	733	587	294	1155	819	1062	758	779.27	440	987	910	2.312	1.209	3.9112460219565e-13	5.19487932675656e-12	0	0.0085	0.0115	0.0115	TRUE	NA
ENSG00000167987	VPS37C	867	730	1651	1598	1116	1000	896	848	1508	1411	1060	1034	1126.19	872	1460	1047	1.673	0.743	3.91756795983304e-13	5.20055610768217e-12	0	0.0068	0.0041	0.0041	TRUE	NA
ENSG00000227674	LINC00355	28	18	125	171	227	225	29	21	114	151	216	233	127.22	25	132	224	5.25	2.392	3.97803489645806e-13	5.27806667688362e-12	0.0211	0.0289	0.027	0.027	TRUE	NA
ENSG00000177380	PPFIA3	528	379	1164	1556	757	802	545	440	1063	1374	719	829	828.56	492	1218	774	2.451	1.294	3.9908530204269e-13	5.29230874432069e-12	0.0276	0.0081	0.0138	0.0138	TRUE	NA
ENSG00000143751	SDE2	2768	2302	4618	5098	3541	3511	2859	2675	4218	4501	3364	3630	3541.36	2767	4360	3497	1.574	0.654	4.01004576252962e-13	5.31498497596241e-12	0.0029	0.0041	0.0036	0.0036	TRUE	NA
ENSG00000077152	UBE2T	568	430	1156	1385	863	854	587	500	1056	1223	820	883	844.68	544	1140	852	2.092	1.065	4.05032320892197e-13	5.36556900837629e-12	0.011	0.008	0.0089	0.0089	TRUE	NA
ENSG00000138035	PNPT1	1665	1129	2945	2670	2433	2025	1720	1312	2690	2357	2311	2094	2080.77	1516	2524	2202	1.672	0.742	4.10351159485682e-13	5.43319483583884e-12	0	0.005	0.0045	0.0045	TRUE	NA
ENSG00000141101	NOB1	1833	1427	3198	2803	2766	2243	1893	1659	2921	2475	2628	2319	2315.79	1776	2698	2474	1.518	0.602	4.19406263104494e-13	5.55019387782106e-12	0	0.0048	0.0028	0.0028	TRUE	NA
ENSG00000131979	GCH1	74	62	250	338	108	136	76	72	228	298	103	141	153.08	74	263	122	3.501	1.808	4.39185979103428e-13	5.80589689710128e-12	0.007	0.0255	0.0209	0.0209	TRUE	NA
ENSG00000101868	POLA1	3240	2447	5811	5184	4448	4090	3347	2844	5308	4577	4226	4229	4088.37	3096	4942	4228	1.597	0.675	4.47966101971067e-13	5.91580819529654e-12	0.0038	0.004	0.0039	0.0039	TRUE	NA
ENSG00000145375	SPATA5	1710	1314	3054	2683	2258	1925	1766	1527	2790	2369	2145	1990	2097.91	1646	2580	2068	1.565	0.646	4.62868613600603e-13	6.10943266236346e-12	7e-04	0.005	0.0033	0.0033	TRUE	NA
ENSG00000126261	UBA2	4614	3644	7552	7631	6101	5697	4766	4235	6898	6738	5796	5890	5720.57	4500	6818	5843	1.516	0.6	4.69337217191619e-13	6.18837935128824e-12	0.0021	0.0037	0.0031	0.0031	TRUE	NA
ENSG00000012048	BRCA1	1603	1224	2717	2640	2504	2056	1656	1423	2482	2331	2379	2126	2065.95	1540	2406	2252	1.566	0.647	4.69920129473774e-13	6.19284986403035e-12	0	0.005	0.0033	0.0033	TRUE	NA
ENSG00000085721	RRN3	1728	1424	3249	2950	2560	2400	1785	1655	2968	2605	2432	2481	2320.97	1720	2786	2456	1.618	0.695	4.70768717864347e-13	6.20081514012712e-12	0.0026	0.0048	0.0039	0.0039	TRUE	NA
ENSG00000064703	DDX20	1655	1188	2956	2744	2328	2066	1710	1381	2700	2423	2212	2136	2093.48	1546	2562	2174	1.662	0.733	4.74887033673965e-13	6.2518176361588e-12	0.0033	0.005	0.0044	0.0044	TRUE	NA
ENSG00000184160	ADRA2C	53	93	240	400	58	129	55	108	219	353	55	133	153.95	82	286	94	3.614	1.853	4.75937694291877e-13	6.25915988945738e-12	0.0165	0.0254	0.0227	0.0227	TRUE	NA
ENSG00000196756	SNHG17	855	593	1997	1319	1836	1044	883	689	1824	1165	1744	1079	1230.79	786	1494	1412	1.871	0.904	4.75771540024134e-13	6.25915988945738e-12	0.0065	0.0065	0.0065	0.0065	TRUE	NA
ENSG00000196510	ANAPC7	2127	1432	3678	3540	3198	2650	2197	1664	3360	3126	3038	2740	2687.44	1930	3243	2889	1.691	0.758	4.9313395673394e-13	6.48195488160374e-12	0.0056	0.0045	0.0049	0.0049	TRUE	NA
ENSG00000168066	SF1	10749	9803	17350	17806	13781	12921	11103	11393	15848	15722	13093	13359	13419.59	11248	15785	13226	1.403	0.489	4.95109334726069e-13	6.50455331369297e-12	0	0.0038	0.0021	0.0021	TRUE	NA
ENSG00000156853	ZNF689	1012	846	1978	1905	1515	1502	1045	983	1807	1682	1439	1553	1418.26	1014	1744	1496	1.719	0.782	5.0896321952484e-13	6.67964907484925e-12	0.0028	0.006	0.0048	0.0048	TRUE	NA
ENSG00000196363	WDR5	3024	2747	5233	5162	5061	4371	3124	3193	4780	4558	4808	4519	4163.55	3158	4669	4664	1.478	0.564	5.15886733999834e-13	6.767016327441e-12	7e-04	0.0039	0.0027	0.0027	TRUE	NA
ENSG00000164442	CITED2	8942	12390	26959	27787	19563	19702	9236	14400	24625	24534	18586	20370	18625.25	11818	24580	19478	2.121	1.085	5.21685847742532e-13	6.83602275718348e-12	0.0176	0.004	0.0108	0.0108	TRUE	NA
ENSG00000171033	PKIA	223	292	690	774	442	534	230	339	630	683	420	552	475.9	284	656	486	2.343	1.228	5.2428472795956e-13	6.86653463977979e-12	0	0.0117	0.0113	0.0113	TRUE	NA
ENSG00000141068	KSR1	1253	937	2242	1937	2179	1633	1294	1089	2048	1710	2070	1688	1649.99	1192	1879	1879	1.577	0.657	5.36457309492821e-13	7.01510472428949e-12	0	0.0055	0.0033	0.0033	TRUE	NA
ENSG00000149532	CPSF7	4324	3664	7066	6990	5448	5099	4466	4258	6454	6172	5176	5272	5299.76	4362	6313	5224	1.447	0.533	5.52912518780683e-13	7.2228464066026e-12	5e-04	0.0038	0.0024	0.0024	TRUE	NA
ENSG00000172115	CYCS	7490	3741	13897	11039	10231	7423	7737	4348	12694	9747	9720	7675	8653.31	6042	11220	8698	1.907	0.931	5.57974559860304e-13	7.28148198748839e-12	0.0174	0.0037	0.0079	0.0079	TRUE	NA
ENSG00000235903	CPB2-AS1	68	66	239	286	178	217	70	77	218	253	169	224	168.54	74	236	196	3.197	1.677	5.69172667433082e-13	7.42380066228204e-12	0	0.0239	0.0166	0.0166	TRUE	NA
ENSG00000139726	DENR	4474	3529	7438	7139	5843	5401	4621	4102	6794	6303	5551	5584	5492.58	4362	6548	5568	1.502	0.587	5.70862146488152e-13	7.44008732247262e-12	0.0018	0.0038	0.003	0.003	TRUE	NA
ENSG00000126953	TIMM8A	442	357	942	893	764	600	457	415	860	788	726	620	644.43	436	824	673	1.893	0.921	5.83904506578443e-13	7.59644208225387e-12	0	0.0096	0.006	0.006	TRUE	NA
ENSG00000101945	SUV39H1	476	407	965	1053	700	684	492	473	881	930	665	707	691.35	482	906	686	1.876	0.907	6.02814422250006e-13	7.82641730727961e-12	0	0.0091	0.006	0.006	TRUE	NA
ENSG00000186185	KIF18B	1809	1274	3093	2910	2434	2004	1869	1481	2825	2569	2312	2072	2188.03	1675	2697	2192	1.617	0.693	6.10391506259727e-13	7.92074210601215e-12	0	0.0049	0.004	0.004	TRUE	NA
ENSG00000165304	MELK	3075	2197	5219	5447	3619	3143	3176	2553	4767	4809	3438	3250	3665.67	2864	4788	3344	1.679	0.747	6.25684249776468e-13	8.11089919503492e-12	0.0065	0.0041	0.0049	0.0049	TRUE	NA
ENSG00000166851	PLK1	4842	3012	9365	10110	7379	7099	5001	3501	8554	8927	7010	7340	6722.16	4251	8740	7175	2.073	1.052	6.36343115440714e-13	8.24486398806986e-12	0.0237	0.0037	0.0101	0.0101	TRUE	NA
ENSG00000198673	FAM19A2	112	106	328	415	341	460	116	123	300	366	324	476	284.08	120	333	400	2.77	1.47	6.40573712837186e-13	8.29544591407463e-12	0.0083	0.0166	0.0141	0.0141	TRUE	NA
ENSG00000068796	KIF2A	4872	4383	7782	8194	6370	6177	5032	5094	7108	7235	6052	6386	6151.3	5063	7172	6219	1.416	0.502	6.43902019538341e-13	8.33429754647104e-12	0	0.0037	0.0022	0.0022	TRUE	NA
ENSG00000100372	SLC25A17	1099	820	2090	1951	1611	1506	1135	953	1909	1723	1531	1557	1467.91	1044	1816	1544	1.74	0.799	6.5567203181952e-13	8.48231851658518e-12	0.0038	0.0059	0.0052	0.0052	TRUE	NA
ENSG00000182010	RTKN2	984	840	1836	2006	1527	1615	1016	976	1677	1771	1451	1670	1426.9	996	1724	1560	1.728	0.789	6.5828011306599e-13	8.51172274506661e-12	0.0031	0.006	0.005	0.005	TRUE	NA
ENSG00000182628	SKA2	3087	2245	5342	5049	2995	2728	3189	2609	4879	4458	2845	2820	3466.87	2899	4668	2832	1.614	0.691	6.62116847420798e-13	8.55697574567489e-12	0.004	0.0041	0.0042	0.0042	TRUE	NA
ENSG00000169635	HIC2	1529	1418	2672	2851	2222	2015	1579	1648	2441	2517	2111	2083	2063.28	1614	2479	2097	1.536	0.62	6.90809047895236e-13	8.91417468053837e-12	0	0.005	0.0031	0.0031	TRUE	NA
ENSG00000123360	PDE1B	85	63	282	304	157	119	88	73	258	268	149	123	159.87	80	263	136	3.277	1.712	7.04968254153496e-13	9.09226450697209e-12	0	0.0247	0.0188	0.0188	TRUE	NA
ENSG00000180440	SERTM1	351	1063	3942	6442	2465	5346	363	1235	3601	5688	2342	5527	3125.95	799	4644	3934	6.753	2.756	7.17915593853758e-13	9.24985616738517e-12	0.0699	0.0043	0.02	0.0699	TRUE	NA
ENSG00000197498	RPF2	1926	1155	3568	2794	2414	1897	1989	1342	3259	2467	2293	1961	2218.76	1666	2863	2127	1.73	0.791	7.43407464223394e-13	9.57344449997621e-12	0.0063	0.0048	0.0053	0.0053	TRUE	NA
ENSG00000156983	BRPF1	1688	1326	2939	2660	2158	1818	1744	1541	2685	2349	2050	1880	2041.29	1642	2517	1965	1.532	0.615	7.43917151333447e-13	9.57515258900805e-12	0	0.005	0.003	0.003	TRUE	NA
ENSG00000090273	NUDC	5262	3034	9357	7870	7749	6101	5435	3526	8547	6949	7362	6308	6354.49	4480	7748	6835	1.754	0.81	7.64337402502984e-13	9.823050777613e-12	0.0106	0.0037	0.006	0.006	TRUE	NA
ENSG00000116161	CACYBP	5597	3227	10085	9428	7563	6039	5781	3751	9212	8324	7185	6244	6749.51	4766	8768	6714	1.873	0.905	7.69175173714985e-13	9.88022434825091e-12	0.016	0.0037	0.0075	0.0075	TRUE	NA
ENSG00000143612	C1orf43	5108	4528	8679	9839	6735	7433	5276	5263	7928	8687	6399	7685	6872.87	5270	8308	7042	1.573	0.654	7.87424521742155e-13	1.01044192671258e-11	0.0041	0.0037	0.0038	0.0038	TRUE	NA
ENSG00000108010	GLRX3	2757	1862	4790	4441	3744	3237	2848	2164	4375	3921	3557	3347	3368.67	2506	4148	3452	1.664	0.735	7.94154390489646e-13	1.01856316901437e-11	0.0058	0.0042	0.0047	0.0047	TRUE	NA
ENSG00000172954	LCLAT1	1288	1063	2583	2398	1704	1722	1330	1235	2359	2117	1619	1780	1740.3	1282	2238	1700	1.744	0.802	7.95924427216019e-13	1.02031806305658e-11	0.0054	0.0054	0.0054	0.0054	TRUE	NA
ENSG00000054690	PLEKHH1	124	125	338	440	284	301	128	145	309	388	270	311	258.6	136	348	290	2.541	1.346	8.03589524489941e-13	1.02910519286042e-11	0	0.0178	0.0117	0.0117	TRUE	NA
ENSG00000105849	TWISTNB	1835	1381	3182	2999	2471	2209	1895	1605	2907	2648	2348	2284	2281.06	1750	2778	2316	1.589	0.668	8.39434190439543e-13	1.07338526013153e-11	0.0018	0.0048	0.0037	0.0037	TRUE	NA
ENSG00000148308	GTF3C5	3905	3027	6485	6378	4970	4620	4034	3518	5924	5631	4722	4777	4767.5	3776	5778	4750	1.532	0.615	8.43107928341357e-13	1.07754030398736e-11	0.0025	0.0038	0.0033	0.0033	TRUE	NA
ENSG00000179115	FARSA	3082	2057	5591	5607	4955	4609	3183	2391	5107	4951	4708	4765	4184.09	2787	5029	4736	1.815	0.86	8.49648931787002e-13	1.08480817610512e-11	0.0125	0.0039	0.0067	0.0067	TRUE	NA
ENSG00000092020	PPP2R3C	642	554	1235	1381	903	923	663	644	1128	1219	858	954	911.1	654	1174	906	1.793	0.842	8.56973190858386e-13	1.09360975788184e-11	6e-04	0.0077	0.0054	0.0054	TRUE	NA
ENSG00000137656	BUD13	978	701	1778	1750	1340	1113	1010	815	1624	1545	1273	1151	1236.32	912	1584	1212	1.743	0.802	8.71646524187132e-13	1.11177616683738e-11	0	0.0064	0.0052	0.0052	TRUE	NA
ENSG00000012963	UBR7	1584	1322	2854	3185	2332	2507	1636	1536	2607	2812	2216	2592	2233.2	1586	2710	2404	1.704	0.769	8.81632842775541e-13	1.12338515013973e-11	0.0055	0.0048	0.0051	0.0051	TRUE	NA
ENSG00000125912	NCLN	3781	2497	6599	5579	5329	4469	3906	2902	6028	4926	5063	4620	4574.09	3404	5477	4842	1.616	0.692	9.10435512433343e-13	1.15950400392401e-11	0.005	0.0039	0.0043	0.0043	TRUE	NA
ENSG00000239887	C1orf226	522	523	1089	1354	1110	1439	539	608	995	1196	1055	1488	979.93	574	1096	1272	1.903	0.929	9.16386216860893e-13	1.16649764296654e-11	0.0056	0.0074	0.0067	0.0067	TRUE	NA
ENSG00000103723	AP3B2	23	15	134	116	160	108	24	17	122	102	152	112	88.28	20	112	132	5.48	2.454	9.28416761815286e-13	1.18003722053549e-11	0	0.0369	0.026	0.026	TRUE	NA
ENSG00000137959	IFI44L	123	126	359	396	349	359	127	146	328	350	332	371	275.63	136	339	352	2.482	1.311	9.70606112688997e-13	1.23181120598386e-11	0	0.017	0.0109	0.0109	TRUE	NA
ENSG00000119285	HEATR1	3722	2652	6328	4899	7220	5308	3845	3082	5780	4326	6859	5488	4896.63	3464	5053	6174	1.453	0.539	9.87802117782341e-13	1.25238316430767e-11	6e-04	0.0038	0.0025	0.0025	TRUE	NA
ENSG00000129255	MPDU1	2097	1233	3887	2858	2845	2153	2166	1433	3550	2523	2703	2226	2433.65	1800	3036	2464	1.695	0.761	9.96365991435274e-13	1.26261049663168e-11	0.0057	0.0047	0.005	0.005	TRUE	NA
ENSG00000133316	WDR74	1088	823	2002	1938	1632	1514	1124	957	1829	1711	1550	1565	1455.99	1040	1770	1558	1.703	0.768	1.0043513178416e-12	1.27146070371822e-11	0.0026	0.0059	0.0048	0.0048	TRUE	NA
ENSG00000182968	SOX1	347	301	742	988	939	1149	358	350	678	872	892	1188	723.07	354	775	1040	2.164	1.114	1.11358831309182e-12	1.40764436092417e-11	0.0115	0.0089	0.0096	0.0096	TRUE	NA
ENSG00000160783	PMF1	683	507	1299	1244	1044	887	705	589	1187	1098	992	917	914.76	647	1142	954	1.768	0.822	1.13115072136145e-12	1.42913296363054e-11	0	0.0077	0.0052	0.0052	TRUE	NA
ENSG00000104356	POP1	958	601	1753	1435	1363	979	990	698	1601	1267	1295	1012	1143.9	844	1434	1154	1.709	0.773	1.14467826366936e-12	1.44550494807973e-11	0	0.0067	0.0047	0.0047	TRUE	NA
ENSG00000112214	FHL5	4	1	114	106	25	23	4	1	104	94	24	24	41.76	2	99	24	36.588	5.193	1.22896015332605e-12	1.54856956619172e-11	0	0.0632	0.0504	0.0504	TRUE	NA
ENSG00000148730	EIF4EBP2	9871	9670	17548	18688	10987	12104	10196	11239	16029	16500	10438	12514	12819.42	10718	16264	11476	1.52	0.604	1.23647958680266e-12	1.55678726360206e-11	0.0028	0.0038	0.0034	0.0034	TRUE	NA
ENSG00000100941	PNN	3669	2685	5918	5697	4682	3613	3790	3121	5406	5030	4448	3735	4254.97	3456	5218	4092	1.516	0.601	1.24129776208606e-12	1.56207912131692e-11	0.002	0.0039	0.0032	0.0032	TRUE	NA
ENSG00000198894	CIPC	804	662	1536	1499	1183	1115	830	769	1403	1324	1124	1153	1100.52	800	1364	1138	1.704	0.769	1.24811102505925e-12	1.5690979941277e-11	0	0.0069	0.0046	0.0046	TRUE	NA
ENSG00000173153	ESRRA	751	670	1421	1465	1205	1126	776	779	1298	1294	1145	1164	1075.82	778	1296	1154	1.667	0.737	1.2969241411351e-12	1.62965801900672e-11	0	0.007	0.0041	0.0041	TRUE	NA
ENSG00000123144	C19orf43	3090	2621	5147	5423	3745	3756	3192	3046	4701	4788	3558	3883	3861.47	3119	4744	3720	1.521	0.605	1.30336235453423e-12	1.63693803132526e-11	0.0016	0.004	0.0032	0.0032	TRUE	NA
ENSG00000173598	NUDT4	2895	3032	5357	5891	5532	6361	2990	3524	4893	5201	5256	6577	4740.19	3257	5047	5916	1.555	0.637	1.37622186727909e-12	1.72673687349568e-11	0.0033	0.0038	0.0036	0.0036	TRUE	NA
ENSG00000104660	LEPROTL1	1297	991	2383	2788	1688	1707	1340	1152	2177	2462	1604	1765	1749.73	1246	2320	1684	1.858	0.894	1.42858662563954e-12	1.79066916871255e-11	0.0105	0.0054	0.007	0.007	TRUE	NA
ENSG00000142731	PLK4	1274	838	2379	2343	1921	1716	1316	974	2173	2069	1825	1774	1688.48	1145	2121	1800	1.864	0.898	1.49003678763048e-12	1.86493268713041e-11	0.0105	0.0055	0.0071	0.0071	TRUE	NA
ENSG00000036672	USP2	50	40	185	215	165	159	52	46	169	190	157	164	129.68	49	180	160	3.644	1.866	1.49327891094887e-12	1.86806984943579e-11	0	0.0285	0.0198	0.0198	TRUE	NA
ENSG00000101444	AHCY	6873	5313	12024	11791	10094	10021	7099	6175	10983	10411	9590	10361	9103.09	6637	10697	9976	1.613	0.69	1.5036307746774e-12	1.88009372343341e-11	0.0051	0.0037	0.0044	0.0044	TRUE	NA
ENSG00000130935	NOL11	3064	1930	5723	4397	4319	3555	3165	2243	5228	3882	4103	3675	3716.1	2704	4555	3889	1.688	0.756	1.51482084017125e-12	1.89315330886559e-11	0.0073	0.0041	0.0052	0.0052	TRUE	NA
ENSG00000163159	VPS72	1993	1712	3357	3890	2582	2664	2059	1990	3066	3435	2453	2754	2626.12	2024	3250	2604	1.602	0.68	1.57584880963968e-12	1.96845452635512e-11	0.0031	0.0045	0.004	0.004	TRUE	NA
ENSG00000183520	UTP11	3024	1971	5133	4905	3723	3012	3124	2291	4689	4331	3537	3114	3514.15	2708	4510	3326	1.681	0.749	1.61450365379464e-12	2.01376818703904e-11	0.007	0.0041	0.0051	0.0051	TRUE	NA
ENSG00000100401	RANGAP1	5042	3304	8680	8115	7019	6060	5208	3840	7928	7165	6668	6265	6179.25	4524	7546	6466	1.68	0.749	1.67052603049753e-12	2.08160002671662e-11	0.0082	0.0037	0.0052	0.0052	TRUE	NA
ENSG00000036448	MYOM2	284	344	617	1054	242	322	293	400	564	931	230	333	458.37	346	748	282	2.122	1.085	1.71095525986577e-12	2.12988768746525e-11	0.0037	0.012	0.0091	0.0091	TRUE	NA
ENSG00000169783	LINGO1	1270	1460	2355	2967	1980	2520	1312	1697	2151	2620	1881	2605	2044.33	1504	2386	2243	1.591	0.67	1.72097002490696e-12	2.14130493789869e-11	0.0018	0.005	0.0038	0.0038	TRUE	NA
ENSG00000150459	SAP18	4029	3534	7640	8827	5471	6801	4162	4107	6979	7794	5198	7031	5878.43	4134	7386	6114	1.779	0.831	1.77321898311634e-12	2.20523487151026e-11	0.0123	0.0037	0.0065	0.0065	TRUE	NA
ENSG00000176208	ATAD5	1309	974	2379	2062	1684	1422	1352	1132	2173	1821	1600	1470	1591.31	1242	1997	1535	1.607	0.685	1.81452423190015e-12	2.25549891674519e-11	8e-04	0.0056	0.0039	0.0039	TRUE	NA
ENSG00000153207	AHCTF1	7210	5276	11420	9951	9886	8009	7447	6132	10431	8786	9392	8280	8411.59	6790	9608	8836	1.416	0.502	1.83194148956974e-12	2.27603493775066e-11	5e-04	0.0037	0.0023	0.0023	TRUE	NA
ENSG00000172260	NEGR1	282	211	659	875	709	846	291	245	602	773	674	875	576.55	268	688	774	2.529	1.339	1.83534269635645e-12	2.27914561241917e-11	0.026	0.0103	0.0147	0.0147	TRUE	NA
ENSG00000113758	DBN1	10948	8994	17177	17381	13742	12634	11309	10453	15690	15346	13056	13062	13152.64	10881	15518	13059	1.427	0.513	1.85068177929491e-12	2.29707056623628e-11	7e-04	0.0038	0.0025	0.0025	TRUE	NA
ENSG00000070814	TCOF1	6794	4047	11722	10755	10472	8227	7018	4704	10707	9496	9949	8506	8396.55	5861	10102	9228	1.75	0.807	1.86560221986173e-12	2.31445864061498e-11	0.0113	0.0037	0.0062	0.0062	TRUE	NA
ENSG00000088356	PDRG1	764	588	1568	1395	1022	958	789	683	1432	1232	971	990	1016.32	736	1332	980	1.808	0.854	1.94159862299089e-12	2.40756333158465e-11	0.0037	0.0072	0.006	0.006	TRUE	NA
ENSG00000100410	PHF5A	949	629	1736	1431	1447	1090	980	731	1586	1263	1375	1127	1177.03	856	1424	1251	1.669	0.739	1.9695483205516e-12	2.4410287750321e-11	0	0.0066	0.0043	0.0043	TRUE	NA
ENSG00000168621	GDNF	320	321	749	785	637	603	331	373	684	693	605	623	551.58	352	688	614	1.961	0.971	2.03363897982696e-12	2.51800399281842e-11	0	0.0106	0.007	0.007	TRUE	NA
ENSG00000132646	PCNA	4880	4004	7743	7547	6687	6024	5041	4654	7073	6664	6353	6228	6001.95	4848	6868	6290	1.417	0.503	2.11370380979606e-12	2.61331588363053e-11	0	0.0037	0.0023	0.0023	TRUE	NA
ENSG00000111816	FRK	224	172	520	709	565	604	231	200	475	626	537	624	448.92	216	550	580	2.525	1.336	2.11542166607482e-12	2.6141670661786e-11	0.0188	0.0122	0.014	0.014	TRUE	NA
ENSG00000172534	HCFC1	13634	8940	21465	16955	17586	12780	14083	10390	19607	14970	16708	13213	14828.52	12236	17288	14960	1.416	0.502	2.15455588627187e-12	2.65864658561099e-11	6e-04	0.0038	0.0024	0.0024	TRUE	NA
ENSG00000146842	TMEM209	1969	1554	3457	3769	2913	2981	2034	1806	3158	3328	2768	3082	2695.84	1920	3243	2925	1.687	0.755	2.15955799656138e-12	2.66352478497699e-11	0.0072	0.0045	0.0051	0.0051	TRUE	NA
ENSG00000134815	DHX34	1032	737	1992	1699	1763	1551	1066	857	1820	1500	1675	1604	1420.12	962	1660	1640	1.727	0.788	2.1939301133374e-12	2.70329234489099e-11	0.0038	0.006	0.0052	0.0052	TRUE	NA
ENSG00000178921	PFAS	5177	3300	8707	7305	8294	6644	5347	3835	7953	6450	7880	6869	6389.15	4591	7202	7374	1.578	0.658	2.21132326732891e-12	2.72340224897273e-11	0.0046	0.0037	0.004	0.004	TRUE	NA
ENSG00000125445	MRPS7	1730	1300	2970	2900	2699	2454	1787	1511	2713	2561	2564	2537	2278.77	1649	2637	2550	1.601	0.679	2.47612315451766e-12	3.0406744443412e-11	0.0026	0.0048	0.004	0.004	TRUE	NA
ENSG00000171490	RSL1D1	9980	6686	17695	14362	14174	11999	10309	7771	16163	12681	13466	12406	12132.49	9040	14422	12936	1.598	0.677	2.58846773345376e-12	3.17096662281998e-11	0.004	0.0037	0.0044	0.0044	TRUE	NA
ENSG00000143748	NVL	1391	1064	2516	2443	1844	1758	1437	1237	2298	2157	1752	1818	1783.02	1337	2228	1785	1.668	0.738	2.66739959223248e-12	3.26608546985265e-11	0.0036	0.0053	0.0047	0.0047	TRUE	NA
ENSG00000164889	SLC4A2	5547	4153	9404	8701	6801	6262	5730	4827	8590	7683	6461	6474	6627.38	5278	8136	6468	1.543	0.626	2.7027865398611e-12	3.30622659825495e-11	0.003	0.0037	0.0037	0.0037	TRUE	NA
ENSG00000149547	EI24	4473	3243	7518	6884	6133	5476	4620	3769	6867	6078	5827	5662	5470.5	4194	6472	5744	1.546	0.629	2.8659942621091e-12	3.50249876257269e-11	0.0036	0.0038	0.0037	0.0037	TRUE	NA
ENSG00000186153	WWOX	776	772	1502	1695	1174	1327	802	897	1372	1497	1115	1372	1175.78	850	1434	1244	1.69	0.757	3.0919564298003e-12	3.76953282268923e-11	0.0013	0.0066	0.0047	0.0047	TRUE	NA
ENSG00000063244	U2AF2	8884	5695	14542	12850	11885	9395	9177	6619	13283	11346	11291	9713	10238.19	7898	12314	10502	1.573	0.653	3.09693133515636e-12	3.77201780605735e-11	0.0048	0.0037	0.0041	0.0041	TRUE	NA
ENSG00000148835	TAF5	594	436	1154	1274	914	841	614	507	1054	1125	868	870	839.52	560	1090	869	1.947	0.961	3.1242354648244e-12	3.80344964665463e-11	0.007	0.0081	0.0077	0.0077	TRUE	NA
ENSG00000127804	METTL16	2680	2023	4297	4048	3706	3048	2768	2351	3925	3574	3521	3151	3215.13	2560	3750	3336	1.467	0.553	3.13976173626647e-12	3.82051985110144e-11	0	0.0042	0.0027	0.0027	TRUE	NA
ENSG00000139291	TMEM19	1077	829	2033	2511	1699	1823	1112	963	1857	2217	1614	1885	1608.16	1038	2037	1750	1.952	0.965	3.17352251082281e-12	3.85975115720045e-11	0.0149	0.0056	0.0085	0.0085	TRUE	NA
ENSG00000166451	CENPN	1337	858	2334	2061	1674	1231	1381	997	2132	1820	1590	1273	1532.17	1189	1976	1432	1.675	0.744	3.19999563730741e-12	3.89008564908672e-11	0	0.0057	0.0048	0.0048	TRUE	NA
ENSG00000224940	PRRT4	282	336	675	829	492	589	291	391	617	732	467	609	517.78	341	674	538	1.99	0.993	3.20781319936826e-12	3.89772326306015e-11	0	0.011	0.0075	0.0075	TRUE	NA
ENSG00000198900	TOP1	9338	6530	15646	15598	12670	11333	9646	7589	14291	13772	12037	11717	11508.8	8618	14032	11877	1.636	0.71	3.21371456740261e-12	3.90302637203201e-11	0.007	0.0037	0.0049	0.0049	TRUE	NA
ENSG00000135549	PKIB	97	90	435	301	199	131	100	105	397	266	189	135	198.73	102	332	162	3.181	1.67	3.24360387185806e-12	3.93744361022157e-11	0.0196	0.0213	0.0208	0.0208	TRUE	NA
ENSG00000131467	PSME3	3415	2176	5807	5006	4659	3784	3527	2529	5304	4420	4426	3912	4019.88	3028	4862	4169	1.617	0.693	3.28146519182649e-12	3.98150064722569e-11	0.0054	0.004	0.0045	0.0045	TRUE	NA
ENSG00000167114	SLC27A4	1571	1036	2810	2592	2600	2243	1623	1204	2567	2289	2470	2319	2078.55	1414	2428	2394	1.728	0.789	3.34555755355405e-12	4.05732731960387e-11	0.0068	0.005	0.0056	0.0056	TRUE	NA
ENSG00000074356	NCBP3	2379	2009	3885	4254	3086	3021	2457	2335	3549	3756	2932	3123	3025.37	2396	3652	3028	1.523	0.607	3.37624636593861e-12	4.09259076195757e-11	0.0015	0.0043	0.0033	0.0033	TRUE	NA
ENSG00000243232	PCDHAC2	214	173	512	540	322	294	221	201	468	477	306	304	329.41	211	472	305	2.237	1.162	3.38989249193795e-12	4.10717174774639e-11	0	0.015	0.0098	0.0098	TRUE	NA
ENSG00000104687	GSR	3736	2660	6157	6227	5292	4612	3859	3092	5624	5498	5028	4768	4644.77	3476	5561	4898	1.607	0.685	3.42475013207233e-12	4.1474263044338e-11	0.0054	0.0039	0.0044	0.0044	TRUE	NA
ENSG00000127191	TRAF2	920	829	1789	1706	1390	1206	950	963	1634	1506	1321	1247	1270.28	956	1570	1284	1.64	0.714	3.43758843441719e-12	4.160989432413e-11	0	0.0063	0.0042	0.0042	TRUE	NA
ENSG00000157212	PAXIP1	1253	1074	2142	2350	1756	1687	1294	1248	1957	2075	1668	1744	1664.41	1271	2016	1706	1.584	0.664	3.53303439151535e-12	4.27244801773963e-11	0	0.0055	0.0037	0.0037	TRUE	NA
ENSG00000165417	GTF2A1	3598	3460	5748	6433	4562	4697	3716	4021	5250	5680	4334	4856	4643.08	3868	5465	4595	1.413	0.498	3.57504013752374e-12	4.32118725808736e-11	0	0.0039	0.0022	0.0022	TRUE	NA
ENSG00000108559	NUP88	2354	1461	4324	4009	3411	3013	2432	1698	3950	3540	3241	3115	2995.78	2065	3745	3178	1.831	0.872	3.5842556891763e-12	4.33026513923083e-11	0.0134	0.0043	0.0072	0.0072	TRUE	NA
ENSG00000188906	LRRK2	58	41	201	219	172	159	60	48	184	193	163	164	135.39	54	188	164	3.5	1.807	3.85682370887113e-12	4.64630161702003e-11	0	0.0277	0.02	0.02	TRUE	NA
ENSG00000256269	HMBS	1004	717	1844	1896	1545	1429	1037	833	1684	1674	1468	1477	1362.34	935	1679	1472	1.8	0.848	3.88784443231244e-12	4.68145136835346e-11	0.0068	0.0061	0.0063	0.0063	TRUE	NA
ENSG00000196591	HDAC2	7373	6547	12273	13272	9259	9881	7616	7609	11210	11718	8797	10216	9527.71	7612	11464	9506	1.505	0.59	3.90317730072744e-12	4.6976866138376e-11	0.0032	0.0037	0.0034	0.0034	TRUE	NA
ENSG00000159063	ALG8	1814	1271	3286	3117	2771	2592	1874	1477	3002	2752	2633	2680	2402.84	1676	2877	2656	1.722	0.784	3.9759001155924e-12	4.78087426931437e-11	0.0076	0.0047	0.0057	0.0057	TRUE	NA
ENSG00000241369	LINC01192	1	5	98	130	17	50	1	6	90	115	16	52	46.5	4	102	34	33.667	5.073	3.97606082173339e-12	4.78087426931437e-11	0	0.0583	0.0782	0.0782	TRUE	NA
ENSG00000162775	RBM15	2674	2236	5015	4209	3731	3088	2762	2599	4581	3716	3545	3193	3399.21	2680	4148	3369	1.541	0.624	4.20865930486093e-12	5.05337603058834e-11	0.0026	0.0042	0.0036	0.0036	TRUE	NA
ENSG00000186106	ANKRD46	295	312	614	946	528	683	305	363	561	835	502	706	545.2	334	698	604	2.062	1.044	4.23058325429164e-12	5.0772997042881e-11	0.0041	0.0107	0.0086	0.0086	TRUE	NA
ENSG00000164815	ORC5	853	689	1705	1478	1342	1186	881	801	1557	1305	1275	1226	1174.24	841	1431	1250	1.699	0.764	4.23572097414035e-12	5.08106443733086e-11	0.0019	0.0066	0.0049	0.0049	TRUE	NA
ENSG00000132740	IGHMBP2	989	898	1880	1830	1435	1263	1022	1044	1717	1616	1363	1306	1344.57	1033	1666	1334	1.614	0.69	4.2501179783506e-12	5.09592757602519e-11	0	0.0061	0.004	0.004	TRUE	NA
ENSG00000164823	OSGIN2	442	415	979	990	621	646	457	482	894	874	590	668	660.85	470	884	629	1.885	0.915	4.43826535253923e-12	5.31399097726232e-11	0	0.0094	0.0067	0.0067	TRUE	NA
ENSG00000119927	GPAM	1076	855	2109	1934	1661	1625	1111	994	1926	1708	1578	1680	1499.55	1052	1817	1629	1.725	0.787	4.48038833917188e-12	5.35937173213706e-11	0.0048	0.0058	0.0054	0.0054	TRUE	NA
ENSG00000179262	RAD23A	3134	2570	5364	6339	3676	3951	3237	2987	4900	5597	3492	4085	4049.67	3112	5248	3788	1.68	0.748	4.608517249385e-12	5.51004216328305e-11	0.0081	0.004	0.0054	0.0054	TRUE	NA
ENSG00000119707	RBM25	4650	3151	7576	6940	5938	4913	4803	3662	6920	6128	5641	5080	5372.33	4232	6524	5360	1.55	0.632	4.9380866784874e-12	5.90130405647941e-11	0.0039	0.0038	0.0038	0.0038	TRUE	NA
ENSG00000213551	DNAJC9	436	456	1134	1048	802	711	450	530	1036	925	762	735	739.75	490	980	748	2.002	1.002	4.94572652108167e-12	5.90765404529017e-11	0.008	0.0087	0.0085	0.0085	TRUE	NA
ENSG00000136014	USP44	146	167	347	700	359	519	151	194	317	618	341	537	359.6	172	468	439	2.606	1.382	5.2105457035186e-12	6.21813008180708e-11	0.0172	0.0141	0.015	0.015	TRUE	NA
ENSG00000178691	SUZ12	1712	1433	2874	3059	2319	2264	1768	1665	2625	2701	2203	2341	2217.31	1716	2663	2272	1.55	0.633	5.3801183212596e-12	6.41747791302901e-11	0.0013	0.0048	0.0036	0.0036	TRUE	NA
ENSG00000158258	CLSTN2	644	1219	4458	5284	738	1006	665	1417	4072	4665	701	1040	2093.45	1041	4368	870	4.473	2.161	5.50312342573327e-12	6.56111828152565e-11	0.0466	0.005	0.016	0.0466	TRUE	NA
ENSG00000181472	ZBTB2	1046	705	1865	1545	1429	999	1080	819	1704	1364	1358	1033	1226.33	950	1534	1196	1.619	0.695	5.53203387056968e-12	6.59249179460897e-11	0	0.0065	0.004	0.004	TRUE	NA
ENSG00000124207	CSE1L	12831	8485	22838	22972	18314	17030	13254	9862	20861	20283	17399	17607	16544.22	11558	20572	17503	1.792	0.842	5.69855075311791e-12	6.78456148032955e-11	0.0105	0.0039	0.0071	0.0071	TRUE	NA
ENSG00000130816	DNMT1	11124	7310	18577	18256	15675	13027	11490	8496	16969	16119	14892	13468	13572.43	9993	16544	14180	1.671	0.741	5.72519897720216e-12	6.81309409681578e-11	0.0087	0.0038	0.0055	0.0055	TRUE	NA
ENSG00000172716	SLFN11	5584	3868	9926	11815	7208	6911	5768	4495	9067	10432	6848	7145	7292.54	5132	9750	6996	1.903	0.929	5.79619207063686e-12	6.8911188030816e-11	0.0224	0.0037	0.0086	0.0086	TRUE	NA
ENSG00000148362	C9orf142	805	547	1545	1628	1350	1261	832	636	1411	1437	1283	1304	1150.37	734	1424	1294	1.949	0.962	5.88681798711582e-12	6.99558927387956e-11	0.012	0.0067	0.0083	0.0083	TRUE	NA
ENSG00000147274	RBMX	11661	8942	19213	18609	15316	14297	12045	10393	17550	16431	14551	14782	14291.77	11219	16990	14666	1.516	0.601	6.02548621181292e-12	7.14699777435727e-11	0.0025	0.0038	0.0036	0.0036	TRUE	NA
ENSG00000112787	FBRSL1	3424	2870	5483	5301	5507	4617	3537	3336	5008	4680	5232	4773	4427.76	3436	4844	5002	1.41	0.495	6.10205444574397e-12	7.22768995567482e-11	0	0.0039	0.0022	0.0022	TRUE	NA
ENSG00000132780	NASP	8760	6338	14845	15629	12171	11605	9048	7366	13560	13800	11563	11998	11222.57	8207	13680	11780	1.671	0.741	6.49216155376395e-12	7.67901456254473e-11	0.008	0.0037	0.0055	0.0055	TRUE	NA
ENSG00000085978	ATG16L1	1090	804	1937	1731	1656	1214	1126	934	1769	1528	1573	1255	1364.41	1030	1648	1414	1.603	0.681	6.59729483050424e-12	7.79973474025397e-11	0	0.0061	0.0039	0.0039	TRUE	NA
ENSG00000079313	REXO1	1976	1365	3307	3135	2530	2082	2041	1586	3021	2768	2404	2153	2328.74	1814	2894	2278	1.604	0.682	6.60100157847329e-12	7.80048557865655e-11	0.0034	0.0047	0.0043	0.0043	TRUE	NA
ENSG00000154380	ENAH	17536	13856	27635	25866	20584	17857	18114	16104	25242	22838	19556	18462	20052.7	17109	24040	19009	1.406	0.491	6.62649867468713e-12	7.82697366714789e-11	4e-04	0.004	0.0024	0.0024	TRUE	NA
ENSG00000070718	AP3M2	706	624	1379	1352	1131	1077	729	725	1260	1194	1075	1113	1015.97	727	1227	1094	1.687	0.754	6.64692130002906e-12	7.84744613734254e-11	0	0.0072	0.0047	0.0047	TRUE	NA
ENSG00000198478	SH3BGRL2	303	303	682	758	685	764	313	352	623	669	651	790	566.34	332	646	720	1.945	0.96	6.92241073200863e-12	8.15373935711313e-11	0	0.0104	0.0071	0.0071	TRUE	NA
ENSG00000104889	RNASEH2A	1431	1251	2477	3137	2534	2819	1478	1454	2263	2770	2407	2915	2214.4	1466	2516	2661	1.705	0.77	7.07245417937012e-12	8.32660982313881e-11	0.0068	0.0048	0.0055	0.0055	TRUE	NA
ENSG00000164032	H2AFZ	7653	5187	13405	15075	10823	10052	7905	6028	12244	13310	10282	10393	10027.25	6966	12777	10338	1.843	0.882	7.45814773641329e-12	8.77256423187659e-11	0.0165	0.0037	0.0079	0.0079	TRUE	NA
ENSG00000159131	GART	5785	4112	9718	8861	8569	7665	5976	4779	8877	7824	8141	7925	7253.47	5378	8350	8033	1.557	0.639	7.5434299854225e-12	8.86876872591687e-11	0.0046	0.0037	0.004	0.004	TRUE	NA
ENSG00000007923	DNAJC11	2190	1494	3617	3190	3060	2441	2262	1736	3304	2817	2907	2524	2591.64	1999	3060	2716	1.537	0.62	7.87873288725048e-12	9.24586052087459e-11	0	0.0046	0.0035	0.0035	TRUE	NA
ENSG00000159164	SV2A	1715	1501	2855	3278	2431	2512	1771	1745	2608	2894	2310	2597	2320.8	1758	2751	2454	1.561	0.643	8.18757464843676e-12	9.59056541499316e-11	0.002	0.0048	0.0038	0.0038	TRUE	NA
ENSG00000168389	MFSD2A	94	53	308	234	212	111	97	62	281	207	201	115	160.47	80	244	158	3.113	1.638	8.31712823930195e-12	9.73333970677756e-11	0.0055	0.0247	0.0186	0.0186	TRUE	NA
ENSG00000138018	EPT1	2295	1809	4194	4583	3486	3858	2371	2102	3831	4047	3312	3989	3275.19	2236	3939	3650	1.757	0.814	8.78137408423993e-12	1.02719021128177e-10	0.0113	0.0042	0.0065	0.0065	TRUE	NA
ENSG00000176407	KCMF1	3130	2566	4988	4883	3444	3066	3233	2982	4556	4311	3272	3170	3587.47	3108	4434	3221	1.427	0.513	8.88992791203761e-12	1.03893105994568e-10	0	0.0041	0.0024	0.0024	TRUE	NA
ENSG00000109390	NDUFC1	1120	830	2109	2321	1585	1654	1157	965	1926	2049	1506	1710	1552.19	1061	1988	1608	1.872	0.905	9.16522645255055e-12	1.07011919890814e-10	0.0133	0.0057	0.0077	0.0077	TRUE	NA
ENSG00000124702	KLHDC3	2667	2820	4316	5714	3721	4596	2755	3277	3942	5045	3535	4752	3884.45	3016	4494	4144	1.484	0.569	9.32589593160708e-12	1.08787839771779e-10	0.0015	0.004	0.0031	0.0031	TRUE	NA
ENSG00000163659	TIPARP	7503	4174	14434	12998	12849	11494	7750	4851	13184	11477	12207	11884	10225.49	6300	12330	12046	1.99	0.993	9.33196840669203e-12	1.08808694989873e-10	0.0258	0.0037	0.0101	0.0101	TRUE	NA
ENSG00000106771	TMEM245	3045	3088	5360	5979	4846	5588	3145	3589	4896	5279	4604	5777	4548.45	3367	5088	5190	1.514	0.598	9.88761667255774e-12	1.15128851627512e-10	0.0028	0.0039	0.0035	0.0035	TRUE	NA
ENSG00000088247	KHSRP	16075	12413	24814	24357	20897	17730	16604	14427	22666	21506	19853	18331	18897.82	15516	22086	19092	1.426	0.512	1.03689104805476e-11	1.20456761964093e-10	0.001	0.004	0.0027	0.0027	TRUE	NA
ENSG00000125482	TTF1	1523	1269	2715	2458	2185	1758	1573	1475	2480	2170	2076	1818	1931.95	1524	2325	1947	1.524	0.607	1.05967641567271e-11	1.23047474055822e-10	1e-04	0.0051	0.0033	0.0033	TRUE	NA
ENSG00000175175	PPM1E	128	78	352	318	262	215	132	91	322	281	249	222	216.06	112	302	236	2.718	1.442	1.10718950247846e-11	1.28271338574089e-10	0	0.0201	0.0152	0.0152	TRUE	NA
ENSG00000112208	BAG2	1957	1244	3252	2797	2730	1864	2021	1446	2970	2470	2594	1927	2238.02	1734	2720	2260	1.583	0.663	1.1693355436864e-11	1.35102850761438e-10	0	0.0048	0.0041	0.0041	TRUE	NA
ENSG00000169744	LDB2	615	838	1651	1818	1434	1661	635	974	1508	1605	1362	1717	1300.36	804	1556	1540	1.973	0.981	1.19703128707309e-11	1.38238333493502e-10	0.0154	0.0063	0.0091	0.0091	TRUE	NA
ENSG00000180611	MB21D2	694	508	1578	1151	1381	1152	717	590	1441	1016	1312	1191	1044.66	654	1228	1252	1.866	0.9	1.22326054137334e-11	1.412031884008e-10	0.0076	0.0071	0.0073	0.0073	TRUE	NA
ENSG00000128714	HOXD13	2099	2127	3539	4028	2157	2121	2168	2472	3233	3557	2049	2193	2611.91	2320	3395	2121	1.464	0.55	1.25120615300584e-11	1.44297821324175e-10	0	0.0045	0.0028	0.0028	TRUE	NA
ENSG00000128699	ORMDL1	1024	773	1793	1849	1563	1403	1058	898	1638	1633	1485	1451	1360.32	978	1636	1468	1.674	0.744	1.30051354592494e-11	1.49916211978048e-10	0.0027	0.0061	0.005	0.005	TRUE	NA
ENSG00000132436	FIGNL1	1301	1139	2290	2245	1793	1618	1344	1324	2092	1982	1703	1673	1686.31	1334	2037	1688	1.527	0.611	1.31899880467153e-11	1.51909182061829e-10	0	0.0055	0.0033	0.0033	TRUE	NA
ENSG00000110218	PANX1	1460	1299	3116	2690	2229	2193	1508	1510	2846	2375	2118	2267	2104.03	1509	2610	2192	1.727	0.789	1.3293220075631e-11	1.52959367385886e-10	0.0081	0.0049	0.006	0.006	TRUE	NA
ENSG00000182512	GLRX5	1249	1029	2141	2278	1792	1737	1290	1196	1956	2011	1703	1796	1658.57	1243	1984	1750	1.595	0.673	1.33331996888566e-11	1.53349912182297e-10	0.0014	0.0055	0.0041	0.0041	TRUE	NA
ENSG00000158792	SPATA2L	489	492	940	1224	791	807	505	572	859	1081	751	834	767.02	538	970	792	1.794	0.844	1.40755218893812e-11	1.61594881727321e-10	0.0014	0.0085	0.006	0.006	TRUE	NA
ENSG00000134817	APLNR	5	1	72	106	158	123	5	1	66	94	150	127	73.83	3	80	138	24.448	4.612	1.41450466676447e-11	1.62319683743713e-10	0.0936	0.0418	0.0506	0.0506	TRUE	NA
ENSG00000233822	HIST1H2BN	3658	2760	5750	5771	4374	3689	3778	3208	5252	5095	4156	3814	4217.24	3493	5174	3985	1.485	0.571	1.49274348866794e-11	1.71065978766797e-10	0.002	0.0039	0.0032	0.0032	TRUE	NA
ENSG00000128973	CLN6	1190	846	2165	1699	1723	1270	1229	983	1978	1500	1637	1313	1440.02	1106	1739	1475	1.568	0.649	1.51367696737841e-11	1.73308505800607e-10	0	0.0059	0.0037	0.0037	TRUE	NA
ENSG00000138442	WDR12	2571	1636	4526	4389	3753	3306	2656	1901	4134	3875	3566	3418	3258.35	2278	4004	3492	1.773	0.826	1.52962883624885e-11	1.75055990520683e-10	0.0126	0.0042	0.0069	0.0069	TRUE	NA
ENSG00000182674	KCNB2	30	14	135	103	359	308	31	16	123	91	341	318	153.5	24	107	330	4.523	2.177	1.60147539131373e-11	1.83195799830686e-10	0.0109	0.0254	0.0226	0.0226	TRUE	NA
ENSG00000100353	EIF3D	4546	4041	7780	7438	6119	5850	4696	4697	7106	6567	5813	6048	5821.29	4696	6836	5930	1.455	0.542	1.61073302890686e-11	1.84171838221925e-10	0.0014	0.0037	0.0029	0.0029	TRUE	NA
ENSG00000120158	RCL1	781	529	1549	1268	1549	1332	807	615	1415	1120	1472	1377	1134.13	711	1268	1424	1.784	0.835	1.6234647504307e-11	1.85460581813709e-10	0	0.0068	0.0062	0.0062	TRUE	NA
ENSG00000166860	ZBTB39	1257	1205	2403	2426	1958	2057	1298	1400	2195	2142	1860	2127	1837.13	1349	2168	1994	1.609	0.686	1.62916141188599e-11	1.86027671109913e-10	0.0029	0.0053	0.0044	0.0044	TRUE	NA
ENSG00000105879	CBLL1	1745	1485	2871	2981	2208	2063	1802	1726	2622	2632	2098	2133	2168.92	1764	2627	2116	1.489	0.574	1.64236753454749e-11	1.87367131805182e-10	0	0.0049	0.003	0.003	TRUE	NA
ENSG00000157895	C12orf43	877	647	1568	1436	1248	979	906	752	1432	1268	1186	1012	1092.64	829	1350	1099	1.632	0.706	1.64389364593563e-11	1.87457023522835e-10	0	0.0069	0.0043	0.0043	TRUE	NA
ENSG00000101266	CSNK2A1	9386	8147	14732	15394	11651	11426	9695	9469	13457	13592	11069	11813	11515.79	9582	13524	11441	1.411	0.497	1.64536743698927e-11	1.875408710159e-10	8e-04	0.0037	0.0025	0.0025	TRUE	NA
ENSG00000146592	CREB5	2226	1862	3607	3614	2425	2189	2299	2164	3295	3191	2304	2263	2586.02	2232	3243	2284	1.453	0.539	1.66372451238784e-11	1.89407028560892e-10	0	0.0046	0.0027	0.0027	TRUE	NA
ENSG00000166788	SAAL1	615	399	1202	1011	949	764	635	464	1098	893	902	790	796.85	550	996	846	1.818	0.862	1.66397747871373e-11	1.89407028560892e-10	0	0.0083	0.0064	0.0064	TRUE	NA
ENSG00000156136	DCK	818	678	1508	1665	1061	1107	845	788	1377	1470	1008	1145	1105.5	816	1424	1076	1.741	0.8	1.71729064663647e-11	1.95300474569338e-10	0.0036	0.0069	0.0058	0.0058	TRUE	NA
ENSG00000180900	SCRIB	6662	4506	10988	11222	10228	8763	6881	5237	10037	9908	9717	9060	8473.44	6059	9972	9388	1.658	0.729	1.71903567964102e-11	1.95411419357581e-10	0.0091	0.0037	0.0055	0.0055	TRUE	NA
ENSG00000100162	CENPM	493	381	1033	938	860	810	509	443	944	828	817	837	729.72	476	886	827	1.86	0.895	1.72171723159076e-11	1.9562867604585e-10	0	0.0088	0.0068	0.0068	TRUE	NA
ENSG00000103194	USP10	5421	4294	8461	8638	7144	6536	5600	4991	7728	7627	6787	6758	6581.7	5296	7678	6772	1.451	0.537	1.74204959995991e-11	1.97673590665692e-10	0.0017	0.0037	0.0029	0.0029	TRUE	NA
ENSG00000182378	PLCXD1	1498	1235	2520	2993	2743	2749	1547	1435	2302	2643	2606	2842	2229.22	1491	2472	2724	1.653	0.725	1.79375584068599e-11	2.0344988644136e-10	0.0055	0.0048	0.005	0.005	TRUE	NA
ENSG00000196365	LONP1	4171	3079	6965	6919	5640	5341	4308	3579	6362	6109	5358	5522	5206.38	3944	6236	5440	1.584	0.664	1.79556216976836e-11	2.03563845094944e-10	0.0057	0.0038	0.0045	0.0045	TRUE	NA
ENSG00000002919	SNX11	837	700	1522	1672	1140	1171	865	814	1390	1476	1083	1211	1139.73	840	1433	1147	1.706	0.77	1.81671889058628e-11	2.05778662918995e-10	0.0023	0.0067	0.0053	0.0053	TRUE	NA
ENSG00000158545	ZC3H18	3510	2776	5551	5935	4392	4008	3626	3226	5070	5240	4173	4144	4246.52	3426	5155	4158	1.506	0.591	1.8702054264451e-11	2.11742607242859e-10	0.0027	0.0039	0.0035	0.0035	TRUE	NA
ENSG00000147416	ATP6V1B2	3188	2530	5117	5430	4441	4213	3293	2940	4674	4794	4219	4356	4046.13	3116	4734	4288	1.519	0.604	1.91148934638973e-11	2.16320284989159e-10	0.0025	0.004	0.0036	0.0036	TRUE	NA
ENSG00000063978	RNF4	3490	3499	6317	6376	4833	4660	3605	4067	5770	5630	4592	4818	4746.81	3836	5700	4705	1.489	0.574	1.95566858037579e-11	2.21221396875916e-10	0.0024	0.0038	0.0033	0.0033	TRUE	NA
ENSG00000197063	MAFG	1383	1309	2340	2942	2239	2142	1429	1521	2137	2598	2127	2215	2004.45	1475	2368	2171	1.6	0.678	2.00428990581006e-11	2.26519546764782e-10	0.0037	0.0051	0.0044	0.0044	TRUE	NA
ENSG00000196368	NUDT11	937	901	1722	1827	1257	1211	968	1047	1573	1613	1194	1252	1274.56	1008	1593	1223	1.582	0.662	2.03420173959626e-11	2.29797834417469e-10	0	0.0063	0.0039	0.0039	TRUE	NA
ENSG00000109519	GRPEL1	1431	886	2579	2196	2228	1834	1478	1030	2356	1939	2117	1896	1802.57	1254	2148	2006	1.725	0.787	2.04726563680866e-11	2.31170790781485e-10	0.0073	0.0053	0.006	0.006	TRUE	NA
ENSG00000124795	DEK	8584	7208	13367	14043	10597	10219	8867	8377	12210	12399	10068	10565	10414.34	8622	12304	10316	1.427	0.513	2.08259153451365e-11	2.34950741976785e-10	0.0012	0.0037	0.0027	0.0027	TRUE	NA
ENSG00000183049	CAMK1D	960	1157	2215	2350	1967	2209	992	1345	2023	2075	1869	2284	1764.52	1168	2049	2076	1.774	0.827	2.12693029811971e-11	2.39846336237789e-10	0.0092	0.0054	0.0066	0.0066	TRUE	NA
ENSG00000084774	CAD	8678	6092	14190	14787	12532	11039	8964	7080	12961	13056	11906	11413	10896.82	8022	13008	11660	1.63	0.705	2.1548904303042e-11	2.42783684461292e-10	0.0059	0.0037	0.0052	0.0052	TRUE	NA
ENSG00000177683	THAP5	1611	1716	2720	3333	2148	2497	1664	1994	2485	2943	2041	2582	2284.69	1829	2714	2312	1.484	0.57	2.17579263313869e-11	2.45029950858346e-10	2e-04	0.0048	0.003	0.003	TRUE	NA
ENSG00000141425	RPRD1A	3191	2677	5314	6202	4756	5135	3296	3111	4854	5476	4518	5309	4427.47	3204	5165	4914	1.607	0.684	2.19837344678749e-11	2.47353538684839e-10	0.0064	0.0039	0.0048	0.0048	TRUE	NA
ENSG00000130348	QRSL1	889	612	1648	1416	1199	999	918	711	1505	1250	1139	1033	1092.85	814	1378	1086	1.694	0.761	2.23389892454849e-11	2.50906073369787e-10	0	0.0069	0.0052	0.0052	TRUE	NA
ENSG00000116922	C1orf109	631	638	1457	1357	1186	1035	652	742	1331	1198	1127	1070	1019.86	697	1264	1098	1.815	0.86	2.23666606856294e-11	2.51105812604579e-10	0.0063	0.0072	0.0068	0.0068	TRUE	NA
ENSG00000101255	TRIB3	583	615	1081	1441	695	770	602	715	987	1272	660	796	838.85	658	1130	728	1.71	0.774	2.28469633406441e-11	2.56384725601263e-10	2e-04	0.0081	0.0052	0.0052	TRUE	NA
ENSG00000122641	INHBA	122	212	392	535	1007	1344	126	246	358	472	957	1390	591.52	186	415	1174	2.3	1.202	2.29255795634883e-11	2.57153309635506e-10	0.015	0.0101	0.0113	0.0113	TRUE	NA
ENSG00000186314	PRELID2	629	682	1137	1674	921	1190	650	793	1039	1478	875	1230	1010.72	722	1258	1052	1.727	0.789	2.29446402099727e-11	2.57253482619098e-10	0.0022	0.0072	0.0056	0.0056	TRUE	NA
ENSG00000121058	COIL	1715	1207	2930	2915	2355	2100	1771	1403	2676	2574	2237	2171	2138.83	1587	2625	2204	1.66	0.731	2.31577252149357e-11	2.59413512057032e-10	0.0059	0.0049	0.0052	0.0052	TRUE	NA
ENSG00000167962	ZNF598	2221	1705	3703	3188	3061	2407	2294	1982	3382	2815	2908	2489	2644.95	2138	3098	2698	1.448	0.534	2.3282645817866e-11	2.60697879428883e-10	0	0.0045	0.0027	0.0027	TRUE	NA
ENSG00000141858	SAMD1	1779	1461	2898	3055	2297	2007	1838	1698	2647	2697	2182	2075	2189.57	1768	2672	2128	1.513	0.597	2.37131653427687e-11	2.65284508317009e-10	0	0.0049	0.0034	0.0034	TRUE	NA
ENSG00000198791	CNOT7	2489	2251	4199	4143	3307	3071	2571	2616	3835	3658	3142	3175	3166.26	2594	3746	3158	1.445	0.531	2.41784686234681e-11	2.70370854554369e-10	0	0.0042	0.0027	0.0027	TRUE	NA
ENSG00000107779	BMPR1A	3976	3729	6648	7032	4309	4550	4107	4334	6072	6209	4094	4704	4920.03	4220	6140	4399	1.456	0.542	2.44081832039821e-11	2.72819459711762e-10	0.0016	0.0038	0.003	0.003	TRUE	NA
ENSG00000107949	BCCIP	1876	1219	3183	2935	2861	2351	1938	1417	2907	2591	2718	2431	2333.7	1678	2749	2574	1.652	0.724	2.46747156264506e-11	2.75556026092222e-10	0.006	0.0047	0.0052	0.0052	TRUE	NA
ENSG00000197943	PLCG2	149	196	435	549	212	235	154	228	397	485	201	243	284.69	191	441	222	2.334	1.223	2.4915598550442e-11	2.78001592789312e-10	0	0.0166	0.0122	0.0122	TRUE	NA
ENSG00000124532	MRS2	1322	1029	2419	2656	1736	1862	1366	1196	2210	2345	1649	1925	1781.76	1281	2278	1787	1.775	0.828	2.49654039705389e-11	2.78434973136511e-10	0.0109	0.0053	0.0068	0.0068	TRUE	NA
ENSG00000153310	FAM49B	2410	1918	3962	4479	3429	3361	2489	2229	3619	3955	3258	3475	3170.81	2359	3787	3366	1.603	0.681	2.51155246693076e-11	2.79986281377114e-10	0.0061	0.0042	0.0047	0.0047	TRUE	NA
ENSG00000099995	SF3A1	8288	5944	12984	11822	11490	9626	8561	6908	11860	10438	10916	9952	9772.61	7734	11149	10434	1.446	0.532	2.54978906650493e-11	2.8412414806447e-10	0.0018	0.0037	0.0029	0.0029	TRUE	NA
ENSG00000153044	CENPH	1818	1161	3471	3558	2305	2287	1878	1349	3170	3142	2190	2365	2348.94	1614	3156	2278	1.968	0.976	2.57897105848443e-11	2.87249868553562e-10	0.0188	0.0047	0.0098	0.0098	TRUE	NA
ENSG00000048162	NOP16	488	317	1007	823	804	657	504	368	920	727	764	679	660.35	436	824	722	1.891	0.919	2.60210648054427e-11	2.89699667134685e-10	0	0.0094	0.0073	0.0073	TRUE	NA
ENSG00000132600	PRMT7	1092	821	1891	1867	1712	1523	1128	954	1727	1648	1627	1575	1443.17	1041	1688	1601	1.624	0.699	2.66128697088757e-11	2.9602883322685e-10	0	0.0059	0.0045	0.0045	TRUE	NA
ENSG00000127445	PIN1	2331	1718	4071	4883	3295	3320	2408	1997	3719	4311	3130	3433	3166.23	2202	4015	3282	1.82	0.864	2.71242937168716e-11	3.01585568712765e-10	0.0155	0.0042	0.0077	0.0077	TRUE	NA
ENSG00000169299	PGM2	633	489	1182	1137	932	798	654	568	1080	1004	885	825	836.04	611	1042	855	1.706	0.771	2.72218575908825e-11	3.02405543972205e-10	0	0.0081	0.0051	0.0051	TRUE	NA
ENSG00000091009	RBM27	4905	3803	7579	7302	6567	5694	5067	4420	6923	6447	6239	5887	5830.43	4744	6685	6063	1.411	0.497	2.79057148223435e-11	3.09731480731387e-10	0	0.0037	0.0025	0.0025	TRUE	NA
ENSG00000096401	CDC5L	4014	3344	6393	6425	4996	4753	4146	3886	5840	5673	4746	4914	4867.61	4016	5756	4830	1.433	0.519	2.81063080869255e-11	3.11685455837325e-10	0.001	0.0038	0.0027	0.0027	TRUE	NA
ENSG00000188612	SUMO2	7113	6006	10903	11394	8646	8143	7347	6980	9959	10060	8214	8419	8496.68	7164	10010	8316	1.397	0.483	2.83609246086138e-11	3.14371750517567e-10	4e-04	0.0037	0.0024	0.0024	TRUE	NA
ENSG00000006116	CACNG3	4	14	75	150	8	21	4	16	69	132	8	22	41.78	10	100	15	10.662	3.414	2.894906801359e-11	3.20751126616544e-10	0.0552	0.0631	0.061	0.061	TRUE	NA
ENSG00000177479	ARIH2	1476	1324	2494	2587	2115	1896	1525	1539	2278	2284	2009	1960	1932.55	1532	2281	1984	1.489	0.575	2.91370944028065e-11	3.22592495817973e-10	0	0.0051	0.003	0.003	TRUE	NA
ENSG00000156374	PCGF6	742	583	1411	1236	1131	908	766	678	1289	1091	1075	939	972.91	722	1190	1007	1.646	0.719	2.95819949378633e-11	3.27192840351498e-10	0	0.0074	0.0045	0.0045	TRUE	NA
ENSG00000117877	CD3EAP	272	211	647	539	625	435	281	245	591	476	594	450	439.43	263	534	522	2.023	1.017	3.16240799317018e-11	3.4947498253506e-10	0	0.0123	0.0083	0.0083	TRUE	NA
ENSG00000241685	ARPC1A	3269	2988	5113	5587	4001	3953	3377	3473	4670	4933	3801	4087	4056.81	3425	4802	3944	1.402	0.487	3.22633748301945e-11	3.56229740788169e-10	0	0.004	0.0023	0.0023	TRUE	NA
ENSG00000158042	MRPL17	1583	1384	2640	2955	2097	2166	1635	1609	2411	2609	1992	2239	2082.65	1622	2510	2116	1.545	0.628	3.24318860923407e-11	3.57934701136459e-10	0.0019	0.005	0.0038	0.0038	TRUE	NA
ENSG00000133104	SPG20	3352	3092	5693	5914	4188	4407	3462	3594	5200	5222	3979	4556	4335.51	3528	5211	4268	1.478	0.563	3.33634357626045e-11	3.68055799822477e-10	0.0021	0.0039	0.0032	0.0032	TRUE	NA
ENSG00000135605	TEC	92	116	268	355	337	429	95	135	245	313	320	444	258.63	115	279	382	2.443	1.288	3.38147843534665e-11	3.72711132229289e-10	0	0.0178	0.0117	0.0117	TRUE	NA
ENSG00000168672	FAM84B	3308	6472	7888	12655	7196	12165	3417	7522	7205	11174	6837	12577	8121.92	5470	9190	9707	1.768	0.822	3.40658905845804e-11	3.75315961559835e-10	0.015	0.0037	0.0072	0.0072	TRUE	NA
ENSG00000143514	TP53BP2	4529	4022	7270	7166	5389	4895	4678	4674	6641	6327	5120	5061	5416.86	4676	6484	5090	1.386	0.471	3.44465413514463e-11	3.79345150745871e-10	0	0.0038	0.0022	0.0022	TRUE	NA
ENSG00000086200	IPO11	1937	1339	3375	2909	2742	2365	2001	1556	3083	2568	2605	2445	2376.42	1778	2826	2525	1.592	0.671	3.45246384709407e-11	3.80040396172319e-10	0.004	0.0047	0.0045	0.0045	TRUE	NA
ENSG00000080371	RAB21	3731	3218	5900	6626	4394	4473	3854	3740	5389	5850	4175	4625	4605.44	3797	5620	4400	1.478	0.563	3.47437795328975e-11	3.822869502764e-10	0.0026	0.0039	0.0033	0.0033	TRUE	NA
ENSG00000182759	MAFA	28	28	167	146	55	38	29	33	153	129	52	39	72.41	31	141	46	4.574	2.194	3.60911394528518e-11	3.96424950867289e-10	0	0.0423	0.0317	0.0317	TRUE	NA
ENSG00000168917	SLC35G2	488	365	931	1012	884	780	504	424	850	894	840	806	719.75	464	872	823	1.881	0.912	3.6114730192911e-11	3.96512569498044e-10	0.0042	0.0089	0.0074	0.0074	TRUE	NA
ENSG00000117477	CCDC181	226	134	527	611	482	419	233	156	481	539	458	433	383.53	194	510	446	2.645	1.403	3.74397843684146e-11	4.10528205542266e-10	0.0292	0.0135	0.0179	0.0179	TRUE	NA
ENSG00000065427	KARS	7241	4626	11855	10827	9474	7786	7479	5376	10829	9560	9001	8050	8382.49	6428	10194	8526	1.601	0.679	3.81880239021012e-11	4.18371383517627e-10	0.0073	0.0037	0.0049	0.0049	TRUE	NA
ENSG00000137054	POLR1E	1762	1207	3722	2352	2982	1981	1820	1403	3400	2077	2833	2048	2263.42	1612	2738	2440	1.668	0.738	3.87022050420097e-11	4.23821689108166e-10	0.0067	0.0048	0.0055	0.0055	TRUE	NA
ENSG00000167210	LOXHD1	36	44	121	285	104	173	37	51	111	252	99	179	121.36	44	182	139	3.893	1.961	4.02334422047984e-11	4.40210368285591e-10	0.0194	0.0298	0.0269	0.0269	TRUE	NA
ENSG00000155393	HEATR3	1326	800	2508	2323	1933	1732	1370	930	2291	2051	1836	1791	1711.43	1150	2171	1814	1.907	0.932	4.03464896479741e-11	4.41257150994962e-10	0.0168	0.0054	0.0089	0.0089	TRUE	NA
ENSG00000144580	CNOT9	4782	3697	7797	8041	6161	5993	4939	4297	7122	7100	5853	6196	5917.89	4618	7111	6024	1.541	0.624	4.12024197991652e-11	4.49843272054944e-10	0.0043	0.0037	0.0041	0.0041	TRUE	NA
ENSG00000228716	DHFR	5109	3823	8879	9652	6471	6810	5277	4443	8110	8522	6148	7041	6590.26	4860	8316	6594	1.71	0.774	4.19015760861043e-11	4.57279984833098e-10	0.0133	0.0037	0.0065	0.0065	TRUE	NA
ENSG00000037280	FLT4	30	25	132	205	22	32	31	29	121	181	21	33	69.27	30	151	27	4.898	2.292	4.2422390226207e-11	4.62764862454694e-10	0.0137	0.0437	0.0369	0.0369	TRUE	NA
ENSG00000060688	SNRNP40	2371	1756	4077	4187	3612	3564	2449	2041	3724	3697	3432	3685	3171.21	2245	3710	3558	1.655	0.727	4.25582112869708e-11	4.64047134234703e-10	0.007	0.0042	0.0055	0.0055	TRUE	NA
ENSG00000198720	ANKRD13B	2688	2163	4249	4343	3298	3003	2777	2514	3881	3835	3133	3105	3207.37	2646	3858	3119	1.459	0.545	4.35702612038079e-11	4.74674724697856e-10	9e-04	0.0042	0.003	0.003	TRUE	NA
ENSG00000182050	MGAT4C	169	224	405	581	552	775	175	260	370	513	524	801	440.59	218	442	662	2.041	1.029	4.44745599229485e-11	4.83903791449561e-10	0	0.0123	0.0081	0.0081	TRUE	NA
ENSG00000164975	SNAPC3	1135	1036	1908	2240	1529	1563	1172	1204	1743	1978	1453	1616	1527.61	1188	1860	1534	1.562	0.644	4.6182950681901e-11	5.02276673476178e-10	5e-04	0.0058	0.0039	0.0039	TRUE	NA
ENSG00000148843	PDCD11	3791	3023	6629	5640	5471	4783	3916	3513	6055	4980	5198	4945	4767.84	3714	5518	5072	1.482	0.567	4.70592034214855e-11	5.11587530346157e-10	0.003	0.0038	0.0033	0.0033	TRUE	NA
ENSG00000119630	PGF	5209	4142	9664	9274	4711	3062	5381	4814	8827	8188	4476	3166	5808.62	5098	8508	3821	1.672	0.742	4.94112934850749e-11	5.36697946130657e-10	0.0105	0.0037	0.006	0.006	TRUE	NA
ENSG00000146223	RPL7L1	7398	5102	12186	11953	9759	8780	7642	5930	11131	10554	9272	9078	8934.22	6786	10842	9175	1.606	0.684	4.99244146512838e-11	5.4173918846524e-10	0.0077	0.0037	0.0051	0.0051	TRUE	NA
ENSG00000180957	PITPNB	2360	1953	3735	3840	2703	2416	2438	2270	3412	3391	2568	2498	2762.6	2354	3402	2533	1.445	0.532	4.99394148532045e-11	5.4173918846524e-10	0	0.0044	0.0028	0.0028	TRUE	NA
ENSG00000257125	KRT127P	6	4	91	74	34	29	6	5	83	65	32	30	36.93	6	74	31	13.637	3.769	5.00043636488643e-11	5.42212132733949e-10	0	0.0692	0.0512	0.0512	TRUE	NA
ENSG00000125871	MGME1	1531	1398	2583	2694	2021	1941	1581	1625	2359	2379	1920	2007	1978.51	1603	2369	1964	1.478	0.564	5.0133424183726e-11	5.43379559174444e-10	0	0.0051	0.003	0.003	TRUE	NA
ENSG00000116731	PRDM2	4506	3380	7043	6689	4729	4102	4654	3928	6433	5906	4493	4241	4942.64	4291	6170	4367	1.44	0.526	5.06262153967811e-11	5.48252767591154e-10	0.0014	0.0038	0.0029	0.0029	TRUE	NA
ENSG00000173327	MAP3K11	3546	2838	5474	5542	4478	3928	3663	3298	5000	4893	4254	4061	4195	3480	4946	4158	1.423	0.508	5.19327463708071e-11	5.61683174653598e-10	0	0.0039	0.0026	0.0026	TRUE	NA
ENSG00000169169	CPT1C	199	274	427	768	446	747	206	318	390	678	424	772	464.7	262	534	598	2.016	1.011	5.20112405185363e-11	5.62292657713167e-10	7e-04	0.0119	0.0083	0.0083	TRUE	NA
ENSG00000158966	CACHD1	3810	4845	7414	8978	5957	7553	3935	5631	6772	7927	5660	7809	6289.02	4783	7350	6734	1.557	0.639	5.22058049127797e-11	5.64155921600017e-10	0.0056	0.0037	0.0044	0.0044	TRUE	NA
ENSG00000170962	PDGFD	122	227	415	671	144	181	126	264	379	592	137	187	280.89	195	486	162	2.564	1.358	5.28245199240205e-11	5.70599184802425e-10	0.0162	0.0168	0.0166	0.0166	TRUE	NA
ENSG00000116120	FARSB	3526	2270	5843	5446	5324	4459	3642	2638	5337	4809	5058	4610	4349.04	3140	5073	4834	1.629	0.704	5.33959567528821e-11	5.7628147970227e-10	0.008	0.0039	0.0053	0.0053	TRUE	NA
ENSG00000100220	RTCB	3183	2575	5034	4941	4248	3871	3288	2993	4598	4363	4036	4002	3879.9	3140	4480	4019	1.427	0.513	5.46893983847992e-11	5.89990344937118e-10	0	0.004	0.0027	0.0027	TRUE	NA
ENSG00000131876	SNRPA1	2070	1221	3658	3582	2922	2401	2138	1419	3341	3163	2776	2482	2553.28	1778	3252	2629	1.857	0.893	5.59911498459482e-11	6.03520904218105e-10	0.0174	0.0046	0.0085	0.0085	TRUE	NA
ENSG00000131470	PSMC3IP	177	148	441	437	306	251	183	172	403	386	291	260	282.29	178	394	276	2.224	1.153	5.6633924763074e-11	6.0993151796364e-10	0	0.0167	0.0106	0.0106	TRUE	NA
ENSG00000187801	ZFP69B	377	268	782	685	538	405	389	311	714	605	511	419	491.64	350	660	465	1.886	0.915	5.8109413059905e-11	6.25556822660571e-10	0	0.0114	0.0071	0.0071	TRUE	NA
ENSG00000140157	NIPA2	1747	1380	2870	2714	2422	2096	1805	1604	2622	2396	2301	2167	2149.05	1704	2509	2234	1.473	0.558	5.86542109624895e-11	6.31154104827297e-10	0	0.0049	0.003	0.003	TRUE	NA
ENSG00000150787	PTS	726	439	1448	1491	1083	1004	750	510	1323	1316	1029	1038	994.36	630	1320	1034	2.114	1.08	5.87242562686437e-11	6.31640189725627e-10	0.0229	0.0073	0.0118	0.0118	TRUE	NA
ENSG00000113368	LMNB1	10092	7133	16183	16112	13531	11917	10424	8290	14782	14226	12855	12321	12149.76	9357	14504	12588	1.557	0.639	5.89784751106149e-11	6.3410600145388e-10	0.0058	0.0037	0.0045	0.0045	TRUE	NA
ENSG00000143924	EML4	5090	4224	7883	8301	6063	5798	5258	4909	7200	7329	5760	5994	6075.24	5084	7264	5877	1.429	0.515	6.10180586335518e-11	6.5547952580332e-10	0.0012	0.0037	0.0028	0.0028	TRUE	NA
ENSG00000101146	RAE1	2149	1606	3699	3230	2747	2418	2220	1867	3379	2852	2610	2500	2571.12	2044	3116	2555	1.525	0.608	6.34611205097031e-11	6.8085980369409e-10	0.0024	0.0046	0.0037	0.0037	TRUE	NA
ENSG00000214517	PPME1	2516	1909	4099	4383	3362	3149	2599	2219	3744	3870	3194	3256	3146.91	2409	3807	3225	1.582	0.662	6.44132169653828e-11	6.90782789204348e-10	0.0043	0.0043	0.0046	0.0046	TRUE	NA
ENSG00000167173	C15orf39	2321	1642	3740	3203	2371	1844	2397	1908	3416	2828	2253	1906	2451.53	2152	3122	2080	1.452	0.538	6.56486357883646e-11	7.03734531804778e-10	0	0.0046	0.0029	0.0029	TRUE	NA
ENSG00000167325	RRM1	5503	3846	9285	8552	6982	6406	5684	4470	8481	7551	6633	6623	6573.77	5077	8016	6628	1.584	0.664	6.78940813859644e-11	7.27191141626556e-10	0.0069	0.0037	0.0048	0.0048	TRUE	NA
ENSG00000171714	ANO5	353	293	721	855	585	643	365	341	659	755	556	665	556.54	353	707	610	1.995	0.996	6.99794473909286e-11	7.48579640477098e-10	0.0056	0.0105	0.009	0.009	TRUE	NA
ENSG00000196976	LAGE3	415	307	804	902	848	756	429	357	734	796	806	782	650.59	393	765	794	1.951	0.964	7.03420774072511e-11	7.52141918213533e-10	0.0064	0.0095	0.0085	0.0085	TRUE	NA
ENSG00000158716	DUSP23	167	141	415	413	350	326	172	164	379	365	333	337	291.61	168	372	335	2.21	1.144	7.37041611742345e-11	7.86271084203867e-10	0	0.0163	0.0104	0.0104	TRUE	NA
ENSG00000176871	WSB2	2595	2191	4156	4481	2955	2933	2680	2546	3796	3956	2807	3032	3136.56	2613	3876	2920	1.482	0.568	7.50840008530252e-11	8.00486230756748e-10	0.0014	0.0043	0.0033	0.0033	TRUE	NA
ENSG00000133107	TRPC4	315	361	649	1016	460	514	325	420	593	897	437	531	533.88	372	745	484	1.98	0.986	7.61494937122088e-11	8.11504990693052e-10	0.0053	0.0108	0.0089	0.0089	TRUE	NA
ENSG00000172216	CEBPB	1796	1489	3163	4602	1820	1984	1855	1731	2889	4063	1729	2051	2386.42	1793	3476	1890	1.91	0.934	8.10791259986345e-11	8.62590869181115e-10	0.0206	0.0047	0.0095	0.0095	TRUE	NA
ENSG00000172336	POP7	1211	818	2152	2200	1697	1542	1251	951	1966	1942	1612	1594	1552.71	1101	1954	1603	1.784	0.835	8.17627995567478e-11	8.69500123426973e-10	0.0104	0.0057	0.0072	0.0072	TRUE	NA
ENSG00000006634	DBF4	1790	1194	3103	3472	2659	2277	1849	1388	2834	3066	2526	2354	2336.16	1618	2950	2440	1.836	0.877	8.26118812554139e-11	8.78161877137395e-10	0.0162	0.0047	0.0083	0.0083	TRUE	NA
ENSG00000165185	KIAA1958	1963	1933	3219	3670	2927	3162	2028	2247	2940	3240	2781	3269	2750.82	2138	3090	3025	1.446	0.532	8.29454916521427e-11	8.81339230337308e-10	3e-04	0.0045	0.0028	0.0028	TRUE	NA
ENSG00000076382	SPAG5	4246	2596	7338	7420	5783	5031	4386	3017	6703	6551	5494	5202	5225.47	3702	6627	5348	1.813	0.858	8.43358040937711e-11	8.94614763977158e-10	0.0184	0.0038	0.0082	0.0082	TRUE	NA
ENSG00000163497	FEV	3	5	72	117	1	3	3	6	66	103	1	3	30.34	4	84	2	19.276	4.269	8.43913680163832e-11	8.94830392808372e-10	0.0545	0.0802	0.075	0.075	TRUE	NA
ENSG00000106263	EIF3B	13684	9457	22671	19220	19119	16239	14135	10991	20708	16970	18164	16789	16292.96	12563	18839	17476	1.503	0.588	8.54488994411564e-11	9.05665609894894e-10	0.0038	0.0039	0.0039	0.0039	TRUE	NA
ENSG00000118707	TGIF2	1713	1688	3615	3361	3566	3822	1769	1962	3302	2968	3388	3952	2890.05	1866	3135	3670	1.685	0.752	8.73095847284225e-11	9.24615055954249e-10	0.0081	0.0044	0.006	0.006	TRUE	NA
ENSG00000124171	PARD6B	675	731	1199	1732	907	1175	697	850	1095	1529	862	1215	1041.3	774	1312	1038	1.682	0.75	8.79251318936039e-11	9.3074561252108e-10	0.0019	0.0071	0.0054	0.0054	TRUE	NA
ENSG00000092140	G2E3	1280	1075	2310	2409	1683	1800	1322	1249	2110	2127	1599	1861	1711.42	1286	2118	1730	1.646	0.719	8.90755762876155e-11	9.42530941593331e-10	0.0045	0.0054	0.0053	0.0053	TRUE	NA
ENSG00000115484	CCT4	8153	5372	13863	13346	10682	9751	8422	6243	12663	11784	10149	10081	9890.26	7332	12224	10115	1.678	0.747	8.96763714032748e-11	9.48098023224881e-10	0.0116	0.0037	0.0063	0.0063	TRUE	NA
ENSG00000163884	KLF15	306	317	683	893	437	622	316	368	624	788	415	643	525.85	342	706	529	2.053	1.038	9.03307543993052e-11	9.54619021211134e-10	0.0082	0.0109	0.0101	0.0101	TRUE	NA
ENSG00000021574	SPAST	1478	1232	2765	2602	1995	2030	1527	1432	2526	2297	1895	2099	1962.62	1480	2412	1997	1.63	0.705	9.03976494154884e-11	9.54928580243897e-10	0.0051	0.0051	0.0051	0.0051	TRUE	NA
ENSG00000130254	SAFB2	2451	1667	4092	3648	3427	2936	2532	1937	3738	3221	3256	3036	2953.2	2234	3480	3146	1.563	0.645	9.3224434865078e-11	9.83562327959558e-10	0.0044	0.0043	0.0044	0.0044	TRUE	NA
ENSG00000017427	IGF1	341	632	1186	1532	162	237	352	735	1083	1353	154	245	653.61	544	1218	200	2.367	1.243	9.49691843321039e-11	1.00072300253684e-09	0.032	0.0095	0.0162	0.0162	TRUE	NA
ENSG00000150753	CCT5	12103	6598	21714	19948	17183	14293	12502	7668	19834	17613	16325	14777	14786.54	10085	18724	15551	1.896	0.923	9.63247085893149e-11	1.01458563858385e-09	0.0236	0.0038	0.0097	0.0097	TRUE	NA
ENSG00000182853	VMO1	49	98	186	324	233	352	51	114	170	286	221	364	200.96	82	228	292	2.847	1.509	9.67632497760177e-11	1.01878222556466e-09	0.0058	0.0212	0.0169	0.0169	TRUE	NA
ENSG00000127989	MTERF1	667	569	1441	1318	1215	1290	689	661	1316	1164	1154	1334	1053.05	675	1240	1244	1.836	0.877	9.76103953914271e-11	1.02685003768239e-09	0.0088	0.007	0.0076	0.0076	TRUE	NA
ENSG00000262814	MRPL12	587	501	1073	1196	1091	962	606	582	980	1056	1037	995	875.97	594	1018	1016	1.713	0.776	9.97485588694021e-11	1.04804081608956e-09	0	0.0079	0.0056	0.0056	TRUE	NA
ENSG00000155846	PPARGC1B	621	540	1322	1112	1565	1314	641	628	1208	982	1487	1359	1050.63	634	1095	1423	1.719	0.781	9.99025935068045e-11	1.04922512907581e-09	0.0031	0.0071	0.0057	0.0057	TRUE	NA
ENSG00000132773	TOE1	440	386	1014	848	859	723	454	449	926	749	816	748	690.28	452	838	782	1.848	0.886	9.99439338657607e-11	1.04922538260479e-09	0.0035	0.0091	0.0073	0.0073	TRUE	NA
ENSG00000054967	RELT	533	304	1040	768	751	504	551	353	950	678	713	521	627.75	452	814	617	1.813	0.858	1.00122029653486e-10	1.05066072026871e-09	0	0.0097	0.0066	0.0066	TRUE	NA
ENSG00000182004	SNRPE	2150	1596	3565	3602	3167	2970	2221	1855	3256	3180	3009	3071	2765.32	2038	3218	3040	1.582	0.662	1.02215785979667e-10	1.07174644300315e-09	0.005	0.0044	0.0046	0.0046	TRUE	NA
ENSG00000119640	ACYP1	209	176	458	586	404	391	216	205	418	517	384	404	357.38	210	468	394	2.214	1.147	1.02547949463135e-10	1.07478546290397e-09	0.0058	0.0142	0.0116	0.0116	TRUE	NA
ENSG00000075702	WDR62	1163	593	2189	2093	1974	1466	1201	689	1999	1848	1875	1516	1521.51	945	1924	1696	2.097	1.068	1.03734657762101e-10	1.08632644695611e-09	0.0286	0.0058	0.0123	0.0123	TRUE	NA
ENSG00000120334	CENPL	962	653	1707	1508	1134	926	994	759	1559	1331	1077	957	1113.01	876	1445	1017	1.655	0.727	1.03698151815237e-10	1.08632644695611e-09	0	0.0068	0.0051	0.0051	TRUE	NA
ENSG00000171320	ESCO2	1180	1090	2192	2113	1625	1410	1219	1267	2002	1866	1544	1458	1559.2	1243	1934	1501	1.555	0.637	1.04418811945416e-10	1.09304028415245e-09	9e-04	0.0057	0.004	0.004	TRUE	NA
ENSG00000261645	DISC1FP1	4	1	94	82	22	10	4	1	86	72	21	10	32.47	2	79	16	30.445	4.928	1.04484464530132e-10	1.09327687546053e-09	0	0.0762	0.0681	0.0681	TRUE	NA
ENSG00000106348	IMPDH1	2830	1988	4553	4409	4528	3912	2923	2311	4159	3893	4302	4045	3605.31	2617	4026	4174	1.545	0.628	1.0459226115001e-10	1.09395406585853e-09	0.0045	0.0041	0.0042	0.0042	TRUE	NA
ENSG00000111845	PAK1IP1	1060	602	1930	1591	1476	1130	1095	700	1763	1405	1402	1168	1255.47	898	1584	1285	1.788	0.838	1.08285280234726e-10	1.13025264757948e-09	0.0089	0.0064	0.0072	0.0072	TRUE	NA
ENSG00000119772	DNMT3A	2472	2778	4171	5015	3835	4406	2553	3229	3810	4428	3643	4555	3703.12	2891	4119	4099	1.43	0.516	1.08690735249112e-10	1.13401857915004e-09	0	0.0041	0.0028	0.0028	TRUE	NA
ENSG00000135625	EGR4	71	27	313	299	93	32	73	31	286	264	88	33	129.34	52	275	60	5.773	2.529	1.17068305815429e-10	1.21992188189693e-09	0	0.0285	0.0608	0.0608	TRUE	NA
ENSG00000106686	SPATA6L	263	165	618	470	530	424	272	192	564	415	504	438	397.47	232	490	471	2.114	1.08	1.17157266351235e-10	1.22034814560689e-09	0	0.0132	0.0102	0.0102	TRUE	NA
ENSG00000155561	NUP205	8939	6595	14695	14607	12572	12018	9233	7665	13423	12897	11944	12425	11264.6	8449	13160	12184	1.561	0.642	1.17603016827083e-10	1.22448897594251e-09	0.0052	0.0037	0.0047	0.0047	TRUE	NA
ENSG00000074266	EED	1027	779	1755	1685	1353	1107	1061	905	1603	1488	1285	1145	1247.83	983	1546	1215	1.575	0.655	1.17681321972365e-10	1.22480211946238e-09	0	0.0064	0.0041	0.0041	TRUE	NA
ENSG00000089280	FUS	16944	13375	26133	27386	22517	20399	17502	15545	23870	24180	21392	21090	20596.73	16524	24025	21241	1.456	0.542	1.19164351491188e-10	1.23969188380749e-09	0.0019	0.004	0.0033	0.0033	TRUE	NA
ENSG00000152147	GEMIN6	521	373	988	1081	804	732	538	434	902	954	764	757	724.87	486	928	760	1.915	0.937	1.19209591662055e-10	1.23969188380749e-09	0.0079	0.0089	0.0086	0.0086	TRUE	NA
ENSG00000001497	LAS1L	2274	1588	3775	3679	3137	2803	2349	1846	3448	3248	2980	2898	2794.89	2098	3348	2939	1.603	0.681	1.23124404420452e-10	1.27987893993343e-09	0.006	0.0044	0.005	0.005	TRUE	NA
ENSG00000006704	GTF2IRD1	1872	1758	3174	3292	2439	2433	1934	2043	2899	2907	2317	2515	2435.89	1988	2903	2416	1.461	0.547	1.23964765499151e-10	1.28808724216487e-09	0	0.0047	0.003	0.003	TRUE	NA
ENSG00000172375	C2CD2L	387	278	800	819	566	559	400	323	731	723	538	578	548.73	362	727	558	2.013	1.009	1.28564748992857e-10	1.33533815978471e-09	0.0075	0.0106	0.0097	0.0097	TRUE	NA
ENSG00000105926	MPP6	2115	1824	3480	3553	2841	2797	2185	2120	3179	3137	2699	2892	2701.88	2152	3158	2796	1.467	0.553	1.28690664845579e-10	1.33609952320257e-09	0.001	0.0045	0.0032	0.0032	TRUE	NA
ENSG00000036257	CUL3	6216	4720	9683	9675	7935	7200	6421	5486	8845	8542	7539	7444	7379.38	5954	8694	7492	1.463	0.549	1.28768599807118e-10	1.33636231798192e-09	0.0028	0.0037	0.0034	0.0034	TRUE	NA
ENSG00000178307	TMEM11	1066	741	1854	1805	1352	1170	1101	861	1693	1594	1284	1210	1290.61	981	1644	1247	1.682	0.75	1.33315069206549e-10	1.38128771215843e-09	0.0046	0.0063	0.0057	0.0057	TRUE	NA
ENSG00000213619	NDUFS3	2961	2231	4847	4939	3932	3758	3059	2593	4427	4361	3736	3885	3676.78	2826	4394	3810	1.557	0.639	1.36436848968701e-10	1.41248013842648e-09	0.0052	0.0041	0.0045	0.0045	TRUE	NA
ENSG00000130706	ADRM1	2759	1517	4806	4544	4052	3148	2850	1763	4390	4012	3850	3255	3353.22	2306	4201	3552	1.862	0.897	1.37120619739951e-10	1.41898049645316e-09	0.0206	0.0042	0.009	0.009	TRUE	NA
ENSG00000120253	NUP43	2592	1974	4054	3962	3590	3068	2677	2294	3703	3498	3411	3172	3125.92	2486	3600	3292	1.451	0.537	1.3926206764246e-10	1.44055405612231e-09	0	0.0043	0.003	0.003	TRUE	NA
ENSG00000250387	RP11-136K7.2	39	33	156	177	90	112	40	38	142	156	86	116	96.45	39	149	101	3.782	1.919	1.39375307159879e-10	1.44113840607701e-09	8e-04	0.0347	0.0261	0.0261	TRUE	NA
ENSG00000011243	AKAP8L	1517	1319	2456	2779	1929	1874	1567	1533	2243	2454	1833	1938	1927.86	1550	2348	1886	1.513	0.598	1.43297575489914e-10	1.4792853372221e-09	0.001	0.0051	0.0036	0.0036	TRUE	NA
ENSG00000095209	TMEM38B	431	316	879	826	664	623	445	367	803	729	631	644	603.27	406	766	638	1.887	0.916	1.50080361343412e-10	1.54679008779057e-09	0	0.01	0.0079	0.0079	TRUE	NA
ENSG00000104695	PPP2CB	3159	2590	4994	4740	3327	2915	3263	3010	4562	4185	3161	3014	3532.44	3136	4374	3088	1.394	0.479	1.52066268729032e-10	1.56662186384331e-09	0	0.0041	0.0024	0.0024	TRUE	NA
ENSG00000088899	LZTS3	595	697	1110	1481	856	977	615	810	1014	1308	813	1010	928.26	712	1161	912	1.631	0.706	1.54894933574561e-10	1.59511631716381e-09	0	0.0076	0.0047	0.0047	TRUE	NA
ENSG00000197170	PSMD12	6551	3912	10791	9600	8129	6486	6767	4547	9857	8476	7723	6706	7345.87	5657	9166	7214	1.642	0.716	1.55011879082686e-10	1.59567355869672e-09	0.0103	0.0037	0.0059	0.0059	TRUE	NA
ENSG00000056277	ZNF280C	1163	823	1990	1966	1553	1356	1201	957	1818	1736	1475	1402	1431.47	1079	1777	1438	1.653	0.725	1.57546595909183e-10	1.62045192511694e-09	0.0043	0.0059	0.0054	0.0054	TRUE	NA
ENSG00000132017	DCAF15	1433	950	2558	2599	1771	1653	1480	1104	2337	2295	1683	1709	1767.87	1292	2316	1696	1.802	0.85	1.58268631086375e-10	1.62721938722206e-09	0.0133	0.0054	0.0079	0.0079	TRUE	NA
ENSG00000104131	EIF3J	4738	2892	7889	7089	6645	5493	4894	3361	7206	6259	6313	5679	5618.78	4128	6732	5996	1.65	0.722	1.63564714609034e-10	1.68030984122023e-09	0.0104	0.0038	0.0059	0.0059	TRUE	NA
ENSG00000162073	PAQR4	660	478	1203	1216	945	839	682	556	1099	1074	898	867	862.5	619	1086	882	1.76	0.816	1.65069044988422e-10	1.69507820359117e-09	0	0.0079	0.0065	0.0065	TRUE	NA
ENSG00000240792	RP11-418B12.1	12	2	95	93	27	20	12	2	87	82	26	21	38.32	7	84	24	11.799	3.561	1.66480693657752e-10	1.70819281431863e-09	0	0.0673	0.0683	0.0683	TRUE	NA
ENSG00000136824	SMC2	5299	3859	8740	8418	6242	5889	5474	4485	7983	7433	5930	6089	6232.22	4980	7708	6010	1.552	0.634	1.74053160770083e-10	1.7844489373259e-09	0.005	0.0037	0.0046	0.0046	TRUE	NA
ENSG00000135698	MPHOSPH6	1143	750	1977	1963	1638	1353	1181	872	1806	1733	1556	1399	1424.4	1026	1770	1478	1.738	0.798	1.75167549610118e-10	1.79442514011656e-09	0.0083	0.006	0.0067	0.0067	TRUE	NA
ENSG00000160117	ANKLE1	181	115	427	415	311	262	187	134	390	366	295	271	273.9	160	378	283	2.373	1.246	1.77821989254931e-10	1.82088282948749e-09	0	0.0171	0.0137	0.0137	TRUE	NA
ENSG00000118655	DCLRE1B	1245	1170	2078	2322	1636	1648	1286	1360	1898	2050	1554	1704	1642.04	1323	1974	1629	1.492	0.577	1.78163150984793e-10	1.82364095899186e-09	0	0.0055	0.0033	0.0033	TRUE	NA
ENSG00000111786	SRSF9	6387	5193	9730	9911	8672	8019	6597	6035	8888	8751	8239	8291	7800.16	6316	8820	8265	1.397	0.482	1.79540006702215e-10	1.83625391470106e-09	0.0011	0.0037	0.0026	0.0026	TRUE	NA
ENSG00000111880	RNGTT	1698	1288	2962	2965	2205	2203	1754	1497	2706	2618	2095	2278	2157.82	1626	2662	2186	1.638	0.712	1.7972964441697e-10	1.83745342993919e-09	0.0067	0.0049	0.0055	0.0055	TRUE	NA
ENSG00000164284	GRPEL2	1315	1229	2483	2442	2172	2279	1358	1428	2268	2156	2064	2356	1938.44	1393	2212	2210	1.589	0.668	1.80519120560137e-10	1.84478191815882e-09	0.0039	0.0051	0.0047	0.0047	TRUE	NA
ENSG00000169045	HNRNPH1	17893	13248	27194	24770	23199	19019	18482	15397	24840	21871	22040	19664	20382.26	16940	23356	20852	1.381	0.466	1.87242747154498e-10	1.91195398632427e-09	6e-04	0.004	0.0025	0.0025	TRUE	NA
ENSG00000147316	MCPH1	858	860	1562	1724	1093	1107	886	1000	1427	1522	1038	1145	1169.61	943	1474	1092	1.566	0.647	1.8940902724373e-10	1.93174387423876e-09	0	0.0066	0.0041	0.0041	TRUE	NA
ENSG00000184162	NR2C2AP	287	193	619	536	415	318	296	224	565	473	394	329	380.41	260	519	362	2.001	1.001	1.90887589035355e-10	1.94604188018982e-09	0	0.0136	0.0089	0.0089	TRUE	NA
ENSG00000185721	DRG1	1966	1524	3165	2967	2855	2463	2031	1771	2891	2620	2712	2546	2428.59	1901	2756	2629	1.45	0.536	1.94575550960198e-10	1.98204818156206e-09	0	0.0047	0.003	0.003	TRUE	NA
ENSG00000095739	BAMBI	346	274	715	730	495	387	357	318	653	645	470	400	473.98	338	649	435	1.924	0.944	1.94942899097863e-10	1.98499395452696e-09	0	0.0117	0.0082	0.0082	TRUE	NA
ENSG00000112118	MCM3	5606	4703	9523	9277	7873	8032	5791	5466	8699	8191	7480	8304	7321.7	5628	8445	7892	1.5	0.585	1.95375905591221e-10	1.98860566031626e-09	0.004	0.0037	0.0039	0.0039	TRUE	NA
ENSG00000178999	AURKB	2122	1489	3648	4339	3079	2943	2192	1731	3332	3831	2925	3043	2842.28	1962	3582	2984	1.828	0.87	1.95553924106116e-10	1.98962015331523e-09	0.02	0.0044	0.0086	0.0086	TRUE	NA
ENSG00000183828	NUDT14	109	120	334	358	258	314	113	139	305	316	245	325	240.5	126	310	285	2.48	1.31	1.97224289760636e-10	2.00500834206219e-09	0	0.0187	0.0146	0.0146	TRUE	NA
ENSG00000087586	AURKA	3211	1966	5512	5841	4460	3811	3317	2285	5035	5157	4237	3940	3995.19	2801	5096	4088	1.843	0.882	1.97876186432961e-10	2.01083063403964e-09	0.0208	0.004	0.0089	0.0089	TRUE	NA
ENSG00000039123	SKIV2L2	5388	3840	8698	8523	7132	6520	5565	4463	7945	7525	6776	6741	6502.58	5014	7735	6758	1.548	0.63	2.04907608674621e-10	2.08061924122031e-09	0.0061	0.0037	0.0046	0.0046	TRUE	NA
ENSG00000076554	TPD52	388	240	847	942	789	837	401	279	774	832	750	865	650.01	340	803	808	2.366	1.243	2.08216928545742e-10	2.11337685868071e-09	0.0335	0.0095	0.0162	0.0162	TRUE	NA
ENSG00000079156	OSBPL6	635	494	1159	1311	669	631	656	574	1059	1158	636	652	789.04	615	1108	644	1.801	0.849	2.19263245412476e-10	2.22194338278125e-09	0.0051	0.0084	0.0073	0.0073	TRUE	NA
ENSG00000177302	TOP3A	2540	2339	4854	4294	3570	3171	2624	2718	4434	3791	3392	3278	3372.9	2671	4112	3335	1.536	0.619	2.19403419650853e-10	2.22247700120998e-09	0.0055	0.0042	0.0043	0.0043	TRUE	NA
ENSG00000113300	CNOT6	3699	3382	5923	6537	4448	4775	3821	3931	5410	5772	4226	4937	4682.7	3876	5591	4582	1.441	0.527	2.20248265053601e-10	2.23014541109896e-09	0.0019	0.0039	0.0031	0.0031	TRUE	NA
ENSG00000104980	TIMM44	1835	1307	2946	2573	2706	1996	1895	1519	2691	2272	2571	2064	2168.62	1707	2482	2318	1.457	0.543	2.22989110862565e-10	2.25699819464123e-09	0	0.0049	0.003	0.003	TRUE	NA
ENSG00000141030	COPS3	3006	2331	4983	4809	3905	3753	3105	2709	4552	4246	3710	3880	3700.33	2907	4399	3795	1.514	0.598	2.24653374710951e-10	2.27293723138829e-09	0.0039	0.0041	0.004	0.004	TRUE	NA
ENSG00000164466	SFXN1	3380	2732	5419	5257	4235	3978	3491	3175	4950	4642	4024	4113	4065.72	3333	4796	4068	1.439	0.525	2.25508356881945e-10	2.27977098846217e-09	0.0015	0.004	0.003	0.003	TRUE	NA
ENSG00000204516	MICB	227	162	493	506	435	364	234	188	450	447	413	376	351.58	211	448	394	2.128	1.089	2.25487912000282e-10	2.27977098846217e-09	0	0.0144	0.0106	0.0106	TRUE	NA
ENSG00000103005	USB1	1962	1114	3281	2783	3148	2258	2027	1295	2997	2457	2991	2335	2350.14	1661	2727	2663	1.669	0.739	2.27712274968503e-10	2.30113538512739e-09	0	0.0047	0.006	0.006	TRUE	NA
ENSG00000117016	RIMS3	411	528	834	1148	694	926	425	614	762	1014	659	957	738.39	520	888	808	1.72	0.782	2.31098336466618e-10	2.33436671217764e-09	3e-04	0.0087	0.0057	0.0057	TRUE	NA
ENSG00000231532	LINC01249	26	33	133	160	58	69	27	38	121	141	55	71	75.73	32	131	63	4.066	2.024	2.31413021551836e-10	2.33574470680003e-09	0	0.041	0.0285	0.0285	TRUE	NA
ENSG00000179869	ABCA13	42	72	169	280	100	211	43	84	154	247	95	218	140.3	64	200	156	3.236	1.694	2.38528653265963e-10	2.4037441070195e-09	0.0137	0.027	0.0228	0.0228	TRUE	NA
ENSG00000083642	PDS5B	4677	4127	7150	7567	5950	5786	4831	4797	6531	6681	5653	5982	5745.78	4814	6606	5818	1.372	0.456	2.39973420824781e-10	2.41638581357864e-09	3e-04	0.0037	0.0023	0.0023	TRUE	NA
ENSG00000090060	PAPOLA	11159	7589	18394	18802	11540	10564	11526	8820	16801	16601	10964	10922	12605.83	10173	16701	10943	1.651	0.724	2.40670195848667e-10	2.42148162582286e-09	0.0094	0.0038	0.0062	0.0062	TRUE	NA
ENSG00000168488	ATXN2L	8973	6892	13398	12874	11152	9122	9269	8010	12238	11367	10595	9431	10151.64	8640	11802	10013	1.369	0.453	2.46511193384555e-10	2.4781712958026e-09	0	0.0037	0.0024	0.0024	TRUE	NA
ENSG00000188636	LDOC1L	2654	2956	4806	5445	4547	5381	2741	3436	4390	4808	4320	5563	4209.63	3088	4599	4942	1.498	0.583	2.51435468814182e-10	2.52579261492727e-09	0.0033	0.0039	0.0038	0.0038	TRUE	NA
ENSG00000151849	CENPJ	1187	899	2003	2084	1502	1200	1226	1045	1830	1840	1427	1241	1434.71	1136	1835	1334	1.621	0.697	2.51608058710911e-10	2.52652694779105e-09	0.0036	0.0059	0.0051	0.0051	TRUE	NA
ENSG00000132664	POLR3F	661	512	1229	1134	994	878	683	595	1123	1001	944	908	875.63	639	1062	926	1.662	0.733	2.5284862752349e-10	2.53798059128816e-09	0	0.0079	0.0052	0.0052	TRUE	NA
ENSG00000163939	PBRM1	3370	2832	5707	5138	4320	3882	3481	3291	5213	4537	4104	4014	4106.62	3386	4875	4059	1.438	0.524	2.5526893516471e-10	2.5612621922196e-09	0.0018	0.004	0.003	0.003	TRUE	NA
ENSG00000058866	DGKG	402	231	850	1025	651	507	415	268	776	905	618	524	584.64	342	840	571	2.502	1.323	2.58735646392195e-10	2.59399594951828e-09	0.0403	0.0102	0.0189	0.0189	TRUE	NA
ENSG00000171314	PGAM1	9160	6862	13666	12422	11959	9475	9462	7975	12483	10968	11362	9796	10340.92	8718	11726	10579	1.347	0.43	2.60605520152061e-10	2.61171159599905e-09	0	0.0037	0.0021	0.0021	TRUE	NA
ENSG00000105197	TIMM50	2741	1748	4658	4214	3727	3241	2831	2032	4255	3721	3541	3351	3288.33	2432	3988	3446	1.653	0.725	2.61582811342571e-10	2.62047159528386e-09	0.0096	0.0042	0.006	0.006	TRUE	NA
ENSG00000170027	YWHAG	17909	13599	28648	29812	21737	20656	18499	15805	26168	26322	20651	21356	21466.91	17152	26245	21004	1.532	0.616	2.63835163198771e-10	2.63991094146288e-09	0.0047	0.0041	0.0045	0.0045	TRUE	NA
ENSG00000141480	ARRB2	1257	996	2159	2456	2094	2189	1298	1158	1972	2169	1989	2263	1808.2	1228	2070	2126	1.682	0.75	2.65544242628833e-10	2.65491970140126e-09	0.0078	0.0053	0.0061	0.0061	TRUE	NA
ENSG00000071462	WBSCR22	2741	1975	4599	4790	4177	4077	2831	2295	4201	4229	3968	4215	3623.39	2563	4215	4092	1.648	0.72	2.68033175000714e-10	2.67874949985955e-09	0.0087	0.0041	0.0059	0.0059	TRUE	NA
ENSG00000104907	TRMT1	1512	929	2623	2332	2165	1792	1562	1080	2396	2059	2057	1853	1834.34	1321	2228	1955	1.702	0.768	2.76517250715867e-10	2.76136672510006e-09	0.009	0.0053	0.0065	0.0065	TRUE	NA
ENSG00000265681	RPL17	498	433	988	960	871	707	514	503	902	848	828	731	721.03	508	875	780	1.72	0.782	2.80355028763724e-10	2.79859117745863e-09	0	0.0089	0.0058	0.0058	TRUE	NA
ENSG00000116830	TTF2	2783	1663	4597	4146	4157	3270	2875	1933	4199	3661	3949	3381	3332.89	2404	3930	3665	1.657	0.729	2.8313912796862e-10	2.8252723594354e-09	0.01	0.0042	0.0061	0.0061	TRUE	NA
ENSG00000174032	SLC25A30	638	488	1207	1228	785	783	659	567	1102	1084	746	810	828.04	613	1093	778	1.783	0.835	2.87323459268668e-10	2.86589915480276e-09	0.0049	0.0081	0.0071	0.0071	TRUE	NA
ENSG00000120948	TARDBP	7082	4952	11343	10504	8788	7750	7315	5755	10361	9274	8349	8013	8177.96	6535	9818	8181	1.508	0.593	2.89404533492635e-10	2.8855234110897e-09	0.0049	0.0037	0.0041	0.0041	TRUE	NA
ENSG00000255717	SNHG1	1924	1773	4395	3414	3309	2659	1987	2061	4014	3014	3144	2749	2828.29	2024	3514	2946	1.72	0.782	2.90022231045513e-10	2.89054731452151e-09	0.0125	0.0044	0.007	0.007	TRUE	NA
ENSG00000174996	KLC2	1840	1152	3117	3116	2275	1854	1901	1339	2847	2751	2161	1917	2152.68	1620	2799	2039	1.749	0.806	2.92705787017394e-10	2.91614886673469e-09	0.0126	0.0049	0.0074	0.0074	TRUE	NA
ENSG00000115808	STRN	2236	2162	3486	4137	2851	3009	2310	2513	3184	3653	2709	3111	2913.15	2412	3418	2910	1.416	0.501	2.97896494297711e-10	2.96553566157992e-09	0	0.0044	0.0027	0.0027	TRUE	NA
ENSG00000072506	HSD17B10	1539	1116	2727	2888	2330	2394	1590	1297	2491	2550	2214	2475	2102.72	1444	2520	2344	1.747	0.805	2.99446657037073e-10	2.97979931640143e-09	0.0124	0.005	0.0073	0.0073	TRUE	NA
ENSG00000151247	EIF4E	2890	2023	4927	5306	3656	3610	2985	2351	4500	4685	3473	3732	3621.24	2668	4592	3602	1.725	0.787	3.04138400766658e-10	3.02411694889165e-09	0.0133	0.0041	0.0072	0.0072	TRUE	NA
ENSG00000138231	DBR1	1099	816	1969	1674	1461	1234	1135	948	1799	1478	1388	1276	1337.33	1042	1638	1332	1.571	0.652	3.06327678090537e-10	3.04350210685023e-09	0.0012	0.0062	0.0043	0.0043	TRUE	NA
ENSG00000138095	LRPPRC	8757	6815	15084	12967	12397	11304	9045	7921	13778	11449	11778	11687	10943.03	8483	12614	11732	1.485	0.57	3.12275706516615e-10	3.10138504770804e-09	0.004	0.0037	0.0038	0.0038	TRUE	NA
ENSG00000157933	SKI	7584	8277	12771	14798	8254	8200	7834	9620	11665	13066	7842	8478	9750.72	8727	12366	8160	1.421	0.507	3.12644188033724e-10	3.1038307877703e-09	0.0021	0.0037	0.003	0.003	TRUE	NA
ENSG00000013810	TACC3	4285	2664	7324	7903	6232	5559	4426	3096	6690	6978	5921	5747	5476.38	3761	6834	5834	1.837	0.877	3.21845410357402e-10	3.19018899142319e-09	0.0176	0.0038	0.0091	0.0091	TRUE	NA
ENSG00000197045	GMFB	3040	2658	5096	4846	3299	3111	3140	3089	4655	4279	3134	3216	3585.59	3114	4467	3175	1.434	0.52	3.28415352686701e-10	3.25404131154068e-09	0.0011	0.0041	0.003	0.003	TRUE	NA
ENSG00000114023	FAM162A	718	529	1307	1353	1171	1134	742	615	1194	1195	1113	1172	1004.98	678	1194	1142	1.762	0.817	3.29072088073567e-10	3.25927678495641e-09	0.0063	0.0072	0.0069	0.0069	TRUE	NA
ENSG00000103126	AXIN1	2074	1821	3331	3384	2795	2458	2142	2116	3043	2988	2655	2541	2580.99	2129	3016	2598	1.416	0.502	3.31744522829655e-10	3.28446477865851e-09	0	0.0046	0.0027	0.0027	TRUE	NA
ENSG00000197914	NA	566	468	1053	1303	982	843	585	544	962	1150	933	872	840.9	564	1056	902	1.869	0.902	3.36723318511711e-10	3.33245856336902e-09	0.0094	0.0081	0.0085	0.0085	TRUE	NA
ENSG00000211780	TRAV6	5	7	61	104	15	32	5	8	56	92	14	33	34.7	6	74	24	11.139	3.478	3.4081945352319e-10	3.37168290698146e-09	0.0027	0.0725	0.0564	0.0564	TRUE	NA
ENSG00000100083	GGA1	1372	1258	2229	2535	1756	1764	1417	1462	2036	2238	1668	1824	1774.27	1440	2137	1746	1.483	0.568	3.44677988849071e-10	3.4085270743077e-09	0	0.0053	0.0033	0.0033	TRUE	NA
ENSG00000058600	POLR3E	1524	1061	2485	2343	2397	1964	1574	1233	2270	2069	2277	2031	1908.96	1404	2170	2154	1.552	0.634	3.45603546716055e-10	3.41634957915696e-09	0	0.0052	0.0043	0.0043	TRUE	NA
ENSG00000115541	HSPE1	2542	1305	4328	3789	3828	2661	2626	1517	3953	3345	3637	2751	2971.53	2072	3649	3194	1.814	0.859	3.49781393801599e-10	3.45630291657261e-09	0.0186	0.0043	0.0086	0.0086	TRUE	NA
ENSG00000137714	FDX1	1706	1752	2862	3290	2194	2142	1762	2036	2614	2905	2084	2215	2269.42	1899	2760	2150	1.455	0.541	3.52999380684956e-10	3.48674417444359e-09	0	0.0048	0.0031	0.0031	TRUE	NA
ENSG00000105202	FBL	5158	4019	8537	8281	6905	6801	5328	4671	7798	7312	6560	7031	6450.01	5000	7555	6796	1.512	0.596	3.57106517702058e-10	3.52594090864843e-09	0.0043	0.0037	0.0042	0.0042	TRUE	NA
ENSG00000135932	CAB39	3094	2378	5065	5369	3260	3252	3196	2764	4626	4741	3097	3362	3631.01	2980	4684	3230	1.572	0.653	3.67998241044123e-10	3.63065863687471e-09	0.0061	0.0041	0.0049	0.0049	TRUE	NA
ENSG00000166987	MBD6	3165	2491	5011	5591	3793	3672	3269	2895	4577	4937	3604	3796	3846.34	3082	4757	3700	1.543	0.625	3.70222678955037e-10	3.65118638138375e-09	0.0055	0.004	0.0045	0.0045	TRUE	NA
ENSG00000116521	SCAMP3	1980	1504	3319	3286	2530	2442	2045	1748	3032	2901	2404	2525	2442.44	1896	2966	2464	1.566	0.647	3.87081497318829e-10	3.81152951702663e-09	0.0047	0.0047	0.0047	0.0047	TRUE	NA
ENSG00000136518	ACTL6A	2390	1661	4080	4326	3106	3031	2469	1930	3727	3820	2951	3134	3005.03	2200	3774	3042	1.72	0.783	4.07492533488566e-10	4.00629999533183e-09	0.012	0.0043	0.0072	0.0072	TRUE	NA
ENSG00000188486	H2AFX	7695	5221	12372	12567	9790	8662	7948	6068	11301	11096	9301	8956	9111.64	7008	11198	9128	1.608	0.686	4.10352892975807e-10	4.0328605716411e-09	0.0096	0.0037	0.0057	0.0057	TRUE	NA
ENSG00000181938	GINS3	650	491	1382	1023	967	733	671	571	1262	903	919	758	847.37	621	1082	838	1.73	0.79	4.11559958093991e-10	4.04315865988275e-09	0.0033	0.008	0.0064	0.0064	TRUE	NA
ENSG00000156304	SCAF4	3946	2757	6245	5258	4946	4007	4076	3204	5704	4643	4699	4143	4411.47	3640	5174	4421	1.423	0.509	4.15914890315191e-10	4.08436142287482e-09	0.0015	0.0039	0.0029	0.0029	TRUE	NA
ENSG00000125484	GTF3C4	5510	5198	9163	9237	7808	7845	5691	6041	8370	8156	7418	8111	7297.85	5866	8263	7764	1.41	0.495	4.19435197337273e-10	4.11733932600697e-09	0.0017	0.0037	0.0029	0.0029	TRUE	NA
ENSG00000149792	MRPL49	2049	1833	3397	3866	2629	2930	2116	2130	3103	3413	2498	3029	2715.03	2123	3258	2764	1.531	0.614	4.26058483977046e-10	4.17912522232410e-09	0.0039	0.0045	0.0043	0.0043	TRUE	NA
ENSG00000185339	TCN2	119	211	332	523	660	944	123	245	303	462	627	976	456.04	184	382	802	2.129	1.09	4.57910931324689e-10	4.48290212065939e-09	0.0059	0.012	0.0103	0.0103	TRUE	NA
ENSG00000198746	GPATCH3	488	359	952	819	698	550	504	417	870	723	663	569	624.3	460	796	616	1.729	0.79	4.67354348650102e-10	4.57182730507294e-09	0	0.0098	0.006	0.006	TRUE	NA
ENSG00000160201	U2AF1	5262	3931	7972	7331	7036	5886	5435	4569	7282	6473	6685	6085	6088.13	5002	6878	6385	1.377	0.462	4.68674767256428e-10	4.58297871177397e-09	0	0.0037	0.0025	0.0025	TRUE	NA
ENSG00000135829	DHX9	15453	10204	24478	21325	20501	16765	15962	11859	22359	18829	19477	17333	17636.53	13910	20594	18405	1.489	0.575	4.68997525731756e-10	4.58436957889066e-09	0.0042	0.0039	0.004	0.004	TRUE	NA
ENSG00000168228	ZCCHC4	504	410	1045	933	695	656	521	477	955	824	660	678	685.66	499	890	669	1.781	0.833	4.70782086064702e-10	4.60004273782729e-09	0.0028	0.0092	0.007	0.007	TRUE	NA
ENSG00000135624	CCT7	16523	10457	28433	29198	22673	20926	17067	12153	25971	25780	21541	21635	20691.33	14610	25876	21588	1.788	0.838	4.76913435234421e-10	4.65636935324034e-09	0.0148	0.004	0.0086	0.0086	TRUE	NA
ENSG00000105771	SMG9	1004	726	1832	1425	1588	1168	1037	844	1673	1258	1509	1208	1254.78	940	1466	1358	1.553	0.635	4.88772607231361e-10	4.77032296719462e-09	2e-04	0.0064	0.0041	0.0041	TRUE	NA
ENSG00000106344	RBM28	4356	3207	7096	5989	5836	4936	4499	3727	6482	5288	5545	5103	5107.36	4113	5885	5324	1.43	0.516	4.89494879936294e-10	4.77370294776581e-09	0.0017	0.0038	0.0031	0.0031	TRUE	NA
ENSG00000196290	NIF3L1	969	708	1759	1761	1330	1321	1001	823	1607	1555	1264	1366	1269.12	912	1581	1315	1.735	0.795	4.89474083049517e-10	4.77370294776581e-09	0.0082	0.0063	0.007	0.007	TRUE	NA
ENSG00000171497	PPID	1550	925	2716	2419	2014	1680	1601	1075	2481	2136	1913	1737	1823.86	1338	2308	1825	1.745	0.803	4.91831485262095e-10	4.7946489705301e-09	0.012	0.0053	0.0074	0.0074	TRUE	NA
ENSG00000086589	RBM22	2094	1494	3365	3040	2559	2141	2163	1736	3074	2684	2431	2214	2383.65	1950	2879	2322	1.48	0.566	4.98334680830791e-10	4.85618158852568e-09	0	0.0047	0.0035	0.0035	TRUE	NA
ENSG00000127616	SMARCA4	15109	11399	23132	22083	19343	16938	15607	13248	21129	19498	18377	17512	17561.86	14428	20314	17944	1.411	0.496	5.08110070205296e-10	4.94764387763171e-09	0.0017	0.0039	0.003	0.003	TRUE	NA
ENSG00000112695	COX7A2	1751	1710	2860	4126	2354	2933	1809	1987	2612	3643	2236	3032	2553.39	1898	3128	2634	1.625	0.701	5.25844371688401e-10	5.11836635455230e-09	0.0079	0.0046	0.0057	0.0057	TRUE	NA
ENSG00000144136	SLC20A1	4622	4639	9721	8551	6760	5949	4774	5392	8879	7550	6422	6151	6528.04	5083	8214	6286	1.613	0.69	5.30596719134323e-10	5.16264508904833e-09	0.0119	0.0037	0.0058	0.0058	TRUE	NA
ENSG00000166411	IDH3A	900	558	1573	1456	1338	1018	930	649	1437	1286	1271	1052	1104.04	790	1362	1162	1.744	0.802	5.31184587421794e-10	5.16638552186e-09	0	0.0069	0.007	0.007	TRUE	NA
ENSG00000076248	UNG	1806	1777	3431	3270	3127	2808	1865	2065	3134	2887	2971	2903	2637.66	1965	3010	2937	1.532	0.616	5.35954071382406e-10	5.20980797599554e-09	0.0037	0.0045	0.0043	0.0043	TRUE	NA
ENSG00000111716	LDHB	21529	15136	35137	34701	31300	28631	22238	17591	32095	30639	29737	29601	26983.6	19914	31367	29669	1.582	0.662	5.43912516291832e-10	5.28410801500806e-09	0.0052	0.0043	0.0054	0.0054	TRUE	NA
ENSG00000145996	CDKAL1	1148	866	1983	1834	1488	1334	1186	1006	1811	1619	1414	1379	1402.64	1096	1715	1396	1.566	0.647	5.46285233418648e-10	5.30310149184502e-09	0	0.006	0.0045	0.0045	TRUE	NA
ENSG00000129173	E2F8	570	348	1098	946	693	568	589	404	1003	835	658	587	679.51	496	919	622	1.865	0.899	5.48835805675261e-10	5.32582548151442e-09	0.0067	0.0092	0.0085	0.0085	TRUE	NA
ENSG00000176915	ANKLE2	4136	4072	6253	7280	4913	5001	4272	4733	5712	6428	4668	5170	5163.73	4502	6070	4919	1.348	0.43	5.5759270188365e-10	5.40666921127731e-09	0	0.0038	0.0021	0.0021	TRUE	NA
ENSG00000152332	UHMK1	4963	4605	10032	8819	6869	7074	5126	5352	9163	7787	6526	7314	6878.06	5239	8475	6920	1.617	0.694	5.64691638334943e-10	5.47341379981522e-09	0.0104	0.0037	0.0059	0.0059	TRUE	NA
ENSG00000069869	NEDD4	1222	1131	2087	2199	1283	1170	1262	1314	1906	1942	1219	1210	1475.53	1288	1924	1214	1.494	0.579	5.67018769732775e-10	5.4917779013592e-09	0	0.0059	0.0035	0.0035	TRUE	NA
ENSG00000111247	RAD51AP1	1173	879	1956	1969	1439	1274	1212	1022	1787	1739	1367	1317	1407.12	1117	1763	1342	1.581	0.661	5.75999353006298e-10	5.57663117407355e-09	0.0022	0.006	0.0047	0.0047	TRUE	NA
ENSG00000172315	TP53RK	819	682	1615	1436	1175	1128	846	793	1475	1268	1116	1166	1110.71	820	1372	1141	1.672	0.742	5.95512911038291e-10	5.75896815529984e-09	0.0042	0.0068	0.0059	0.0059	TRUE	NA
ENSG00000119787	ATL2	1869	1422	3077	3361	2534	2487	1931	1653	2811	2968	2407	2571	2390.03	1792	2890	2489	1.613	0.689	6.05961279519721e-10	5.85777947978810e-09	0.0069	0.0047	0.0055	0.0055	TRUE	NA
ENSG00000132463	GRSF1	2957	2599	4554	4747	3576	3343	3054	3021	4160	4191	3397	3456	3546.63	3038	4176	3426	1.375	0.459	6.06319162834761e-10	5.85900880524687e-09	0	0.0041	0.0024	0.0024	TRUE	NA
ENSG00000132341	RAN	18512	13219	29073	28478	24022	21106	19122	15363	26556	25145	22822	21821	21804.86	17242	25850	22322	1.506	0.59	6.08112553303023e-10	5.8718700726731e-09	0.003	0.0041	0.0043	0.0043	TRUE	NA
ENSG00000151465	CDC123	1849	1282	3159	3144	2745	2608	1910	1490	2885	2776	2608	2696	2394.27	1700	2830	2652	1.671	0.741	6.12094992016135e-10	5.90807765954e-09	0.01	0.0047	0.0064	0.0064	TRUE	NA
ENSG00000144029	MRPS5	2085	1517	3405	3364	2658	2438	2154	1763	3110	2970	2525	2521	2507.18	1958	3040	2523	1.556	0.638	6.21858089838127e-10	6.00003274750731e-09	0.0048	0.0046	0.0047	0.0047	TRUE	NA
ENSG00000083457	ITGAE	525	418	972	1020	841	681	542	486	888	901	799	704	719.94	514	894	752	1.742	0.801	6.23261884180968e-10	6.0112934100933e-09	0	0.0089	0.0065	0.0065	TRUE	NA
ENSG00000100302	RASD2	20	26	104	139	66	81	21	30	95	123	63	84	69.18	26	109	74	4.306	2.106	6.25159317200444e-10	6.02730480649403e-09	0	0.0437	0.0297	0.0297	TRUE	NA
ENSG00000187742	SECISBP2	1457	1113	2360	2430	1912	1702	1505	1294	2156	2146	1817	1760	1779.33	1400	2151	1788	1.539	0.622	6.31589107848308e-10	6.0823683708031e-09	0.0023	0.0053	0.0043	0.0043	TRUE	NA
ENSG00000037897	METTL1	586	368	1069	894	954	686	605	428	976	789	906	709	735.73	516	882	808	1.72	0.783	6.44285502727519e-10	6.19993571116534e-09	0	0.0088	0.0061	0.0061	TRUE	NA
ENSG00000000460	C1orf112	810	542	1419	1301	1075	865	837	630	1296	1149	1021	894	971.18	734	1222	958	1.676	0.745	6.52594900606245e-10	6.2751410453978e-09	0	0.0074	0.0059	0.0059	TRUE	NA
ENSG00000131941	RHPN2	369	274	727	682	644	513	381	318	664	602	612	530	518.01	350	633	571	1.813	0.859	6.59629629978776e-10	6.34038397173014e-09	0	0.011	0.007	0.007	TRUE	NA
ENSG00000183530	PRR14L	5400	4558	8375	7956	6854	6058	5578	5297	7650	7025	6512	6263	6387.48	5438	7338	6388	1.349	0.432	6.60120975876236e-10	6.34270608489482e-09	0	0.0037	0.0022	0.0022	TRUE	NA
ENSG00000147536	GINS4	888	586	1542	1567	1495	1130	917	681	1408	1384	1420	1168	1163.17	799	1396	1294	1.764	0.819	6.60374463372597e-10	6.34274186737787e-09	0.009	0.0067	0.0074	0.0074	TRUE	NA
ENSG00000171865	RNASEH1	1075	729	1870	1551	1542	1235	1110	847	1708	1369	1465	1277	1296.18	978	1538	1371	1.575	0.655	6.62623538471429e-10	6.36193752721434e-09	0	0.0063	0.0045	0.0045	TRUE	NA
ENSG00000079246	XRCC5	20517	15750	33132	32592	26772	25581	21193	18305	30263	28777	25435	26448	25070.19	19749	29520	25942	1.497	0.582	6.71162012341468e-10	6.43916478954538e-09	0.0036	0.0042	0.0042	0.0042	TRUE	NA
ENSG00000151503	NCAPD3	5123	3635	8217	8326	7404	6865	5292	4225	7506	7351	7034	7098	6417.55	4758	7428	7066	1.567	0.648	6.71174215315086e-10	6.43916478954538e-09	0.0079	0.0037	0.0051	0.0051	TRUE	NA
ENSG00000164976	KIAA1161	519	483	946	1228	510	545	536	561	864	1084	485	563	682.3	548	974	524	1.765	0.819	6.80508457218512e-10	6.52625085765261e-09	0.0028	0.0092	0.007	0.007	TRUE	NA
ENSG00000113810	SMC4	9573	6377	15072	14379	11010	9290	9888	7412	13767	12696	10460	9605	10637.96	8650	13232	10032	1.541	0.624	6.89647232993019e-10	6.60890244598404e-09	0.0069	0.0037	0.0048	0.0048	TRUE	NA
ENSG00000174953	DHX36	4988	4105	8329	7431	6423	5840	5152	4771	7608	6561	6102	6038	6038.74	4962	7084	6070	1.426	0.512	7.10579138451055e-10	6.80435792645722e-09	0.0024	0.0037	0.0031	0.0031	TRUE	NA
ENSG00000135521	LTV1	876	509	1535	1212	1255	886	905	592	1402	1070	1192	916	1012.83	748	1236	1054	1.668	0.738	7.1401167875222e-10	6.83465004972206e-09	0	0.0072	0.0058	0.0058	TRUE	NA
ENSG00000145912	NHP2	1287	849	2208	2162	1947	1720	1329	987	2017	1909	1850	1778	1644.99	1158	1963	1814	1.706	0.77	7.23260363249734e-10	6.92057156169065e-09	0.0095	0.0055	0.0068	0.0068	TRUE	NA
ENSG00000075336	TIMM21	788	610	1398	1275	1074	878	814	709	1277	1126	1020	908	975.62	762	1202	964	1.578	0.658	7.45610062894333e-10	7.12905404638614e-09	0	0.0074	0.0044	0.0044	TRUE	NA
ENSG00000113456	RAD1	1218	1111	2011	2195	1460	1401	1258	1291	1837	1938	1387	1448	1526.64	1274	1888	1418	1.48	0.566	7.4666405621898e-10	7.13644475260858e-09	0	0.0058	0.0034	0.0034	TRUE	NA
ENSG00000125817	CENPB	5131	4408	7843	8362	6683	6629	5300	5123	7164	7383	6349	6854	6362.19	5212	7274	6602	1.395	0.48	7.48196380631613e-10	7.14839995716321e-09	0.0013	0.0037	0.0028	0.0028	TRUE	NA
ENSG00000133706	LARS	8614	7342	13888	14625	11975	12593	8898	8533	12686	12913	11377	13020	11237.69	8716	12800	12198	1.468	0.554	7.89007428216841e-10	7.52698859487854e-09	0.0045	0.0037	0.0038	0.0038	TRUE	NA
ENSG00000135838	NPL	82	59	229	248	171	163	85	69	209	219	162	169	152.07	77	214	166	2.79	1.48	7.97512235250761e-10	7.60526594599815e-09	0	0.0256	0.0186	0.0186	TRUE	NA
ENSG00000260539	NA	2253	3544	3655	6270	2428	3813	2327	4119	3339	5536	2307	3942	3594.95	3223	4438	3124	1.387	0.472	8.07942945502862e-10	7.69895350883496e-09	3e-04	0.0041	0.0026	0.0026	TRUE	NA
ENSG00000108395	TRIM37	1659	1537	2627	2964	2620	2493	1714	1786	2400	2617	2489	2577	2263.87	1750	2508	2533	1.432	0.519	8.15576987330833e-10	7.76587086361699e-09	0	0.0048	0.0029	0.0029	TRUE	NA
ENSG00000122643	NT5C3A	1056	1051	2412	2057	1865	1692	1091	1222	2203	1816	1772	1749	1642.15	1156	2010	1760	1.735	0.795	8.23487754924734e-10	7.83825769726897e-09	0.0111	0.0055	0.0074	0.0074	TRUE	NA
ENSG00000118420	UBE3D	406	352	798	826	504	459	419	409	729	729	479	475	540.01	414	729	477	1.76	0.816	8.27175769662533e-10	7.87041164128139e-09	0	0.0107	0.0065	0.0065	TRUE	NA
ENSG00000152242	C18orf25	1794	1371	3012	3061	2167	2141	1853	1593	2751	2703	2059	2214	2195.46	1723	2727	2136	1.583	0.663	8.6203815712716e-10	8.19904831469821e-09	0.0056	0.0049	0.0051	0.0051	TRUE	NA
ENSG00000180198	RCC1	3769	2125	6434	5377	5956	4847	3893	2470	5877	4748	5659	5011	4609.54	3182	5312	5335	1.694	0.761	8.70494807082066e-10	8.27638173936693e-09	0.0144	0.0039	0.0071	0.0071	TRUE	NA
ENSG00000048544	MRPS10	1548	1141	2613	2651	2044	1971	1599	1326	2387	2341	1942	2038	1938.71	1462	2364	1990	1.618	0.695	8.79352983488482e-10	8.35434680721662e-09	0.0065	0.0051	0.0056	0.0056	TRUE	NA
ENSG00000143977	SNRPG	2072	1361	3481	3964	2957	2482	2140	1582	3180	3500	2809	2566	2629.51	1861	3340	2688	1.81	0.856	8.97697186675846e-10	8.52225048808714e-09	0.0192	0.0045	0.009	0.009	TRUE	NA
ENSG00000006042	TMEM98	1181	1447	2232	2732	1112	1312	1220	1682	2039	2412	1056	1356	1627.59	1451	2226	1206	1.547	0.63	9.09266720242313e-10	8.62563629456614e-09	0.0024	0.0056	0.0045	0.0045	TRUE	NA
ENSG00000139620	KANSL2	1344	1150	2329	2159	1829	1579	1388	1337	2127	1906	1738	1633	1688.11	1362	2016	1686	1.479	0.565	9.31840009811748e-10	8.83647387945084e-09	0	0.0055	0.0035	0.0035	TRUE	NA
ENSG00000184402	SS18L1	1169	1152	2036	2180	1611	1561	1207	1339	1860	1925	1531	1614	1579.23	1273	1892	1572	1.488	0.573	9.36419333210931e-10	8.87327200257149e-09	0	0.0057	0.0035	0.0035	TRUE	NA
ENSG00000148297	MED22	1585	1609	2827	3014	2340	2128	1637	1870	2582	2661	2223	2200	2195.65	1754	2622	2212	1.497	0.582	9.39771246678867e-10	8.90171234964932e-09	0.0021	0.0049	0.0039	0.0039	TRUE	NA
ENSG00000107929	LARP4B	3925	3328	6265	5841	4833	4273	4054	3868	5723	5157	4592	4418	4635.25	3961	5440	4505	1.372	0.457	9.65653938308227e-10	9.14006029196326e-09	4e-04	0.0039	0.0025	0.0025	TRUE	NA
ENSG00000248636	RP11-768F21.1	28	38	95	160	349	548	29	44	87	141	332	567	199.88	36	114	450	3.109	1.636	9.70183632698079e-10	9.179513171523e-09	3e-04	0.0212	0.015	0.015	TRUE	NA
ENSG00000265217	RP11-775G23.1	13	8	79	71	234	135	13	9	72	63	222	140	86.58	11	68	181	5.998	2.584	9.86031751841087e-10	9.3190459017508e-09	0.0121	0.0374	0.0308	0.0308	TRUE	NA
ENSG00000117009	KMO	7	16	58	109	88	218	7	19	53	96	84	225	80.67	13	74	154	6.015	2.589	9.97041329260057e-10	9.41959246895801e-09	0.0202	0.0393	0.0343	0.0343	TRUE	NA
ENSG00000013561	RNF14	1521	1175	2471	2437	1819	1640	1571	1366	2257	2152	1728	1696	1794.87	1468	2204	1712	1.503	0.588	9.98480018558405e-10	9.4296764861624e-09	0	0.0053	0.0039	0.0039	TRUE	NA
ENSG00000025156	HSF2	1018	835	1785	1996	1358	1476	1052	970	1630	1762	1290	1526	1371.83	1011	1696	1408	1.674	0.743	1.02088926974314e-09	9.63056575227597e-09	0.0068	0.0061	0.0063	0.0063	TRUE	NA
ENSG00000138160	KIF11	6072	4201	9879	10379	7968	7523	6272	4883	9024	9164	7570	7778	7448.38	5578	9094	7674	1.638	0.711	1.02281852860605e-09	9.64189230933675e-09	0.0104	0.0037	0.0064	0.0064	TRUE	NA
ENSG00000213420	GPC2	243	232	492	704	396	473	251	270	449	622	376	489	409.48	260	536	432	2.032	1.023	1.02284929637146e-09	9.64189230933675e-09	0.0051	0.0129	0.0105	0.0105	TRUE	NA
ENSG00000130803	ZNF317	1678	1309	2752	2505	2252	1941	1733	1521	2514	2212	2140	2007	2021.07	1627	2363	2074	1.452	0.538	1.05169136395893e-09	9.90641772542175e-09	0	0.005	0.0032	0.0032	TRUE	NA
ENSG00000142864	SERBP1	18751	16703	33670	29789	24865	22255	19369	19413	30755	26302	23623	23009	23745.1	19391	28528	23316	1.468	0.554	1.05410975535858e-09	9.92183737484478e-09	0.0047	0.0042	0.0039	0.0039	TRUE	NA
ENSG00000065911	MTHFD2	4324	3274	6604	6088	5921	5068	4466	3805	6032	5375	5625	5240	5090.7	4136	5704	5432	1.381	0.465	1.05490140739544e-09	9.92560994472296e-09	0	0.0038	0.0026	0.0026	TRUE	NA
ENSG00000185070	FLRT2	2066	3044	5578	6229	1965	1991	2134	3538	5095	5500	1867	2058	3365.36	2836	5298	1962	1.912	0.935	1.09911145754989e-09	1.0322461340414e-08	0.0331	0.0042	0.011	0.011	TRUE	NA
ENSG00000113575	PPP2CA	5051	3934	7870	7952	6140	5841	5217	4572	7189	7021	5833	6039	5978.61	4894	7105	5936	1.453	0.539	1.10921032659021e-09	1.04057614494859e-08	0.0027	0.0037	0.0036	0.0036	TRUE	NA
ENSG00000169689	STRA13	1258	800	2111	2065	1990	1603	1299	930	1928	1823	1891	1657	1588.11	1114	1876	1774	1.7	0.765	1.11383761109862e-09	1.04453124571084e-08	0.0094	0.0056	0.0068	0.0068	TRUE	NA
ENSG00000132535	DLG4	805	969	1828	1919	1502	1512	832	1126	1670	1694	1427	1563	1385.34	979	1682	1495	1.734	0.794	1.12097488250713e-09	1.05083636549534e-08	0.0101	0.0061	0.0073	0.0073	TRUE	NA
ENSG00000135372	NAT10	5485	3396	8681	6842	7696	5877	5666	3947	7929	6041	7312	6076	6161.82	4806	6985	6694	1.461	0.547	1.13286345985923e-09	1.06158920897141e-08	0.0037	0.0037	0.0037	0.0037	TRUE	NA
ENSG00000169554	ZEB2	10141	8582	16447	18161	13133	14344	10475	9974	15023	16035	12477	14830	13135.78	10224	15529	13654	1.516	0.6	1.15060033406271e-09	1.07781244867291e-08	0.0075	0.0038	0.0046	0.0046	TRUE	NA
ENSG00000112339	HBS1L	2811	2598	4449	4733	3417	3466	2904	3019	4064	4179	3246	3583	3499.27	2962	4122	3414	1.392	0.477	1.15894417797851e-09	1.08522814895886e-08	0	0.0041	0.0027	0.0027	TRUE	NA
ENSG00000169016	E2F6	1053	735	1811	2078	1492	1313	1088	854	1654	1835	1417	1357	1367.64	971	1744	1387	1.804	0.851	1.16738972267798e-09	1.0927335793368e-08	0.014	0.0061	0.0086	0.0086	TRUE	NA
ENSG00000164080	RAD54L2	2455	2302	3908	4123	3158	2948	2536	2675	3570	3640	3000	3048	3078.25	2606	3605	3024	1.384	0.469	1.18962836703358e-09	1.11272973778335e-08	0	0.0043	0.0025	0.0025	TRUE	NA
ENSG00000124226	RNF114	2890	2202	4960	4570	3248	3166	2985	2559	4531	4035	3086	3273	3411.52	2772	4283	3180	1.546	0.628	1.1901348824269e-09	1.11279364282883e-08	0.0057	0.0042	0.0048	0.0048	TRUE	NA
ENSG00000165055	METTL2B	1526	1364	2416	2783	1946	1935	1576	1585	2207	2457	1849	2001	1945.83	1580	2332	1925	1.473	0.559	1.19447489691197e-09	1.11644055970112e-08	7e-04	0.0051	0.0035	0.0035	TRUE	NA
ENSG00000167196	FBXO22	1109	774	1881	1905	1581	1419	1146	900	1718	1682	1502	1467	1402.4	1023	1700	1484	1.669	0.739	1.19661857187709e-09	1.11803269436419e-08	0.0069	0.006	0.0063	0.0063	TRUE	NA
ENSG00000033050	ABCF2	4116	2699	6663	5659	5738	4802	4252	3137	6086	4997	5451	4965	4814.55	3694	5542	5208	1.507	0.592	1.2846381101261e-09	1.19762792975963e-08	0.0052	0.0038	0.0043	0.0043	TRUE	NA
ENSG00000163629	PTPN13	8618	11265	14079	19808	11653	16268	8902	13093	12860	17489	11071	16819	13372.35	10998	15174	13945	1.39	0.475	1.28421049061866e-09	1.19762792975963e-08	0.002	0.0038	0.0029	0.0029	TRUE	NA
ENSG00000108349	CASC3	2909	2337	4577	5007	3772	3755	3005	2716	4181	4421	3584	3882	3631.41	2860	4301	3733	1.502	0.587	1.29024856056524e-09	1.20241696130475e-08	0.0045	0.0041	0.0042	0.0042	TRUE	NA
ENSG00000100350	FOXRED2	2767	1781	4504	4299	3938	3371	2858	2070	4114	3796	3741	3485	3344.08	2464	3955	3613	1.619	0.695	1.30900286992092e-09	1.2189999223191e-08	0.0097	0.0042	0.006	0.006	TRUE	NA
ENSG00000149328	GLB1L2	1014	599	1966	1689	2426	2271	1047	696	1796	1491	2305	2348	1613.91	872	1644	2326	1.901	0.927	1.32313697061764e-09	1.2317105340482e-08	0.0215	0.0056	0.0103	0.0103	TRUE	NA
ENSG00000221823	PPP3R1	2423	1986	3920	4226	2747	2836	2503	2308	3581	3731	2610	2932	2944.14	2406	3656	2771	1.518	0.602	1.33376020453458e-09	1.24069012432805e-08	0.0043	0.0043	0.0044	0.0044	TRUE	NA
ENSG00000108561	C1QBP	6817	3958	11291	9835	10402	8525	7042	4600	10313	8684	9883	8814	8222.54	5821	9498	9348	1.655	0.727	1.35962427514078e-09	1.26428628587331e-08	0.0134	0.0037	0.0068	0.0068	TRUE	NA
ENSG00000156697	UTP14A	1806	1190	2959	2387	2743	2128	1865	1383	2703	2108	2606	2200	2144.18	1624	2406	2403	1.484	0.57	1.38511001179041e-09	1.28704239844191e-08	0	0.0049	0.0037	0.0037	TRUE	NA
ENSG00000121904	CSMD2	39	23	156	117	112	77	40	27	142	103	106	80	83.14	34	122	93	3.675	1.878	1.392455566539e-09	1.29339462736861e-08	0	0.0384	0.0259	0.0259	TRUE	NA
ENSG00000109674	NEIL3	679	461	1201	1240	1012	853	701	536	1097	1095	961	882	878.73	618	1096	922	1.782	0.833	1.39834701437807e-09	1.29744327475817e-08	0.0077	0.0078	0.0078	0.0078	TRUE	NA
ENSG00000160131	VMA21	2522	2135	4500	3973	3277	3070	2605	2481	4110	3508	3113	3174	3165.36	2543	3809	3144	1.495	0.58	1.3982833275102e-09	1.29744327475817e-08	0.0039	0.0042	0.0041	0.0041	TRUE	NA
ENSG00000135045	C9orf40	509	339	951	898	740	629	526	394	869	793	703	650	655.78	460	831	676	1.815	0.86	1.41315070966098e-09	1.31022133157505e-08	0	0.0094	0.008	0.008	TRUE	NA
ENSG00000110315	RNF141	1184	1734	1947	3827	3589	6829	1223	2015	1778	3379	3410	7060	3144.33	1619	2578	5235	1.562	0.643	1.42541645399263e-09	1.32014773337501e-08	0.0061	0.0043	0.0049	0.0049	TRUE	NA
ENSG00000125257	ABCC4	3124	1920	5009	4529	3249	2578	3227	2231	4575	3999	3087	2665	3297.44	2729	4287	2876	1.589	0.668	1.42869740411819e-09	1.32270399480793e-08	0.0082	0.0042	0.0055	0.0055	TRUE	NA
ENSG00000089737	DDX24	4891	3855	7605	7328	6042	5599	5052	4480	6947	6470	5740	5789	5746.38	4766	6708	5764	1.408	0.494	1.43259943856084e-09	1.32535019097459e-08	0.0019	0.0037	0.003	0.003	TRUE	NA
ENSG00000115540	MOB4	1132	1021	2008	2161	1037	1148	1169	1187	1834	1908	985	1187	1378.37	1178	1871	1086	1.587	0.667	1.44933025280024e-09	1.34034019555215e-08	0.0033	0.0061	0.0051	0.0051	TRUE	NA
ENSG00000223496	EXOSC6	1925	1479	3097	2886	2518	2223	1988	1719	2829	2548	2392	2298	2295.83	1854	2688	2345	1.451	0.537	1.45533583764807e-09	1.34540420812059e-08	0	0.0048	0.0033	0.0033	TRUE	NA
ENSG00000174799	CEP135	655	431	1208	1104	967	848	677	501	1103	975	919	877	841.85	589	1039	898	1.773	0.826	1.48613297375617e-09	1.37287547721127e-08	0.0066	0.0081	0.0076	0.0076	TRUE	NA
ENSG00000106603	COA1	2334	1855	3601	3923	3449	3065	2411	2156	3289	3464	3277	3169	2960.91	2284	3376	3223	1.48	0.566	1.48739754670526e-09	1.37354402540291e-08	0.0029	0.0043	0.0038	0.0038	TRUE	NA
ENSG00000160087	UBE2J2	1874	1442	2932	2997	2456	2137	1936	1676	2678	2646	2333	2209	2246.46	1806	2662	2271	1.477	0.562	1.56524634297662e-09	1.44333445460752e-08	0.0017	0.0048	0.0037	0.0037	TRUE	NA
ENSG00000129460	NGDN	612	464	1203	1063	811	765	632	539	1099	939	770	791	795.04	586	1019	780	1.738	0.798	1.61415724468605e-09	1.48573842801023e-08	0.0044	0.0084	0.007	0.007	TRUE	NA
ENSG00000077348	EXOSC5	560	376	1019	1069	1005	894	578	437	931	944	955	924	794.87	508	938	940	1.855	0.891	1.6203403069409e-09	1.49088920633203e-08	0.0103	0.0084	0.0089	0.0089	TRUE	NA
ENSG00000186193	SAPCD2	777	421	1465	1322	1435	1205	803	489	1338	1167	1363	1246	1067.75	646	1252	1304	1.973	0.981	1.6342323924701e-09	1.50312682386013e-08	0.0224	0.007	0.0115	0.0115	TRUE	NA
ENSG00000164715	LMTK2	3000	2673	4550	4956	3998	3908	3099	3107	4156	4376	3798	4040	3762.69	3103	4266	3919	1.374	0.459	1.66388217811766e-09	1.52929018868252e-08	0	0.004	0.0025	0.0025	TRUE	NA
ENSG00000166261	ZNF202	585	447	1069	983	872	679	604	520	976	868	828	702	749.77	562	922	765	1.643	0.716	1.67292602888422e-09	1.53704618319518e-08	0	0.0087	0.0053	0.0053	TRUE	NA
ENSG00000092201	SUPT16H	8872	6759	13791	13892	11404	10768	9164	7856	12597	12266	10834	11133	10641.66	8510	12432	10984	1.463	0.549	1.68877900798189e-09	1.55105037640869e-08	0.0035	0.0037	0.0039	0.0039	TRUE	NA
ENSG00000183032	SLC25A21	50	30	200	129	83	52	52	35	183	114	79	54	85.95	44	148	66	3.41	1.77	1.69670900449756e-09	1.55777025196007e-08	0	0.0376	0.0253	0.0253	TRUE	NA
ENSG00000198435	NRARP	154	71	347	396	1012	697	159	83	317	350	961	721	431.71	121	334	841	2.858	1.515	1.71712553831154e-09	1.57594517692163e-08	0.061	0.0125	0.0244	0.0244	TRUE	NA
ENSG00000100554	ATP6V1D	1699	1253	2791	2553	1991	1753	1755	1456	2549	2254	1892	1812	1953.12	1606	2402	1852	1.498	0.583	1.72340080123681e-09	1.58113306890928e-08	0.0019	0.0051	0.004	0.004	TRUE	NA
ENSG00000159958	TNFRSF13C	43	40	169	161	99	84	44	46	154	142	94	87	94.72	45	148	90	3.263	1.706	1.74563321101556e-09	1.60095180186855e-08	0	0.0351	0.0235	0.0235	TRUE	NA
ENSG00000124343	XG	63	103	189	340	102	167	65	120	173	300	97	173	154.53	92	236	135	2.573	1.364	1.76186931679677e-09	1.61409348124293e-08	0	0.0253	0.0164	0.0164	TRUE	NA
ENSG00000167523	SPATA33	635	531	1174	1096	1014	865	656	617	1072	968	963	894	861.8	636	1020	928	1.602	0.68	1.76298865576264e-09	1.61453649163693e-08	0	0.0079	0.0048	0.0048	TRUE	NA
ENSG00000116237	ICMT	5882	5105	8804	9287	6965	6739	6076	5933	8042	8200	6617	6967	6972.52	6004	8121	6792	1.352	0.435	1.82710526214748e-09	1.67204822098145e-08	5e-04	0.0037	0.0024	0.0024	TRUE	NA
ENSG00000142252	GEMIN7	265	229	604	545	431	353	274	266	552	481	409	365	391.2	270	516	387	1.911	0.934	1.8433124116012e-09	1.68566505915061e-08	0	0.0133	0.0087	0.0087	TRUE	NA
ENSG00000123416	TUBA1B	17215	12041	27071	29062	21846	18810	17782	13994	24727	25660	20755	19447	20394.36	15888	25194	20101	1.595	0.674	1.85218091908506e-09	1.69316538661501e-08	0.0077	0.004	0.006	0.006	TRUE	NA
ENSG00000153406	NMRAL1	1277	1292	2031	2582	1981	2106	1319	1502	1855	2280	1882	2177	1835.84	1410	2068	2030	1.462	0.548	1.87237893279417e-09	1.71101342203339e-08	3e-04	0.0053	0.0034	0.0034	TRUE	NA
ENSG00000122873	CISD1	527	317	1001	1068	846	732	544	368	914	943	804	757	721.78	456	928	780	2.057	1.041	1.88874201560108e-09	1.72534544914351e-08	0.0219	0.0089	0.0127	0.0127	TRUE	NA
ENSG00000181467	RAP2B	3111	2864	4801	5063	3884	3695	3213	3329	4385	4470	3690	3820	3818	3271	4428	3755	1.354	0.437	1.89389479886681e-09	1.72943036379801e-08	0	0.004	0.0023	0.0023	TRUE	NA
ENSG00000136099	PCDH8	7	1	68	150	16	27	7	1	62	132	15	28	41.01	4	97	22	20.663	4.369	1.89534550574322e-09	1.73013296615202e-08	0.4709	0.064	0.1276	0.1276	TRUE	NA
ENSG00000078900	TP73	545	589	1053	1496	1196	1845	563	685	962	1321	1136	1908	1095.67	624	1142	1522	1.813	0.858	1.91917147092526e-09	1.75062354540758e-08	0.012	0.0069	0.0085	0.0085	TRUE	NA
ENSG00000164610	RP9	469	418	947	910	651	630	484	486	865	803	618	651	651.43	485	834	634	1.719	0.782	1.96157200650733e-09	1.78801583292368e-08	0	0.0095	0.0065	0.0065	TRUE	NA
ENSG00000160957	RECQL4	1844	1493	2991	3817	2577	2660	1905	1735	2732	3370	2448	2750	2490.11	1820	3051	2599	1.666	0.737	2.02884226768767e-09	1.84814972463993e-08	0.0114	0.0046	0.0068	0.0068	TRUE	NA
ENSG00000136261	BZW2	5271	4192	8096	9089	6478	6336	5445	4872	7395	8025	6154	6551	6407	5158	7710	6352	1.494	0.579	2.04204231763522e-09	1.85869765793357e-08	0.0058	0.0037	0.0043	0.0043	TRUE	NA
ENSG00000162613	FUBP1	7711	5467	12293	10893	9505	8377	7965	6354	11229	9618	9030	8661	8809.44	7160	10424	8846	1.459	0.545	2.06617423508447e-09	1.87998906126729e-08	0.0031	0.0037	0.0039	0.0039	TRUE	NA
ENSG00000139233	LLPH	809	575	1458	1226	1127	935	836	668	1332	1082	1071	967	992.6	752	1207	1019	1.605	0.683	2.13301815319753e-09	1.93872569794028e-08	0	0.0073	0.0051	0.0051	TRUE	NA
ENSG00000137760	ALKBH8	524	359	1002	800	802	612	541	417	915	706	762	633	662.46	479	810	698	1.691	0.758	2.16405661038516e-09	1.96412500431491e-08	0	0.0094	0.006	0.006	TRUE	NA
ENSG00000167112	TRUB2	1611	1216	2568	2549	2461	2201	1664	1413	2346	2251	2338	2276	2047.88	1538	2298	2307	1.496	0.581	2.21871178531624e-09	2.01301128217599e-08	0.0021	0.005	0.004	0.004	TRUE	NA
ENSG00000227646	STEAP2-AS1	25	21	119	129	42	31	26	24	109	114	40	32	57.46	25	112	36	4.438	2.15	2.22569804948555e-09	2.01862864166735e-08	0	0.05	0.0362	0.0362	TRUE	NA
ENSG00000254093	PINX1	313	203	638	549	553	448	323	236	583	485	525	463	435.88	280	534	494	1.916	0.938	2.23360940294036e-09	2.02508071359052e-08	0	0.0124	0.009	0.009	TRUE	NA
ENSG00000121892	PDS5A	8788	7197	13310	12424	10960	9484	9077	8365	12158	10970	10413	9805	10131.23	8721	11564	10109	1.325	0.406	2.26347078282478e-09	2.05142186045094e-08	1e-04	0.0037	0.0021	0.0021	TRUE	NA
ENSG00000105229	PIAS4	1591	1233	2532	2662	1974	1808	1643	1433	2313	2350	1875	1869	1914.05	1538	2332	1872	1.517	0.601	2.31252763803535e-09	2.09364133218922e-08	0.0028	0.0052	0.0043	0.0043	TRUE	NA
ENSG00000067365	METTL22	884	799	1464	1821	1279	1353	913	929	1337	1608	1215	1399	1233.47	921	1472	1307	1.592	0.671	2.33376227903952e-09	2.1121130818321e-08	0.0027	0.0064	0.0052	0.0052	TRUE	NA
ENSG00000185104	FAF1	2239	1877	3649	3570	2917	2826	2313	2182	3333	3152	2771	2922	2778.75	2248	3242	2846	1.443	0.529	2.37348966536089e-09	2.14500961038576e-08	0.0017	0.0044	0.0034	0.0034	TRUE	NA
ENSG00000165688	PMPCA	3132	2416	4931	4845	4248	3992	3235	2808	4504	4278	4036	4127	3831.36	3022	4391	4082	1.455	0.541	2.38133739517905e-09	2.15133629137573e-08	0.003	0.004	0.0037	0.0037	TRUE	NA
ENSG00000087269	NOP14	2663	1582	4507	3993	3956	3375	2751	1839	4117	3526	3758	3489	3246.59	2295	3822	3624	1.685	0.753	2.38747349227485e-09	2.15534622596231e-08	0.014	0.0042	0.0073	0.0073	TRUE	NA
ENSG00000005175	RPAP3	2228	1608	3575	3827	3231	3013	2301	1869	3265	3379	3070	3115	2833.25	2085	3322	3092	1.597	0.676	2.38989857383001e-09	2.15676880889883e-08	0.007	0.0044	0.0058	0.0058	TRUE	NA
ENSG00000213923	CSNK1E	4457	3918	6696	7379	5586	5607	4604	4554	6116	6515	5307	5797	5482.16	4579	6316	5552	1.378	0.463	2.39820172642944e-09	2.16349317380731e-08	0.0012	0.0038	0.0027	0.0027	TRUE	NA
ENSG00000100297	MCM5	4863	3625	7959	7408	6181	5889	5023	4213	7270	6541	5872	6089	5834.65	4618	6906	5980	1.497	0.582	2.42832222191363e-09	2.18911050143758e-08	0.0045	0.0037	0.0044	0.0044	TRUE	NA
ENSG00000198093	ZNF649	330	296	709	676	476	444	341	344	648	597	452	459	473.44	342	622	456	1.817	0.861	2.43724344017036e-09	2.19637321373763e-08	0	0.0117	0.0077	0.0077	TRUE	NA
ENSG00000172009	THOP1	3116	1929	5128	4811	4636	3999	3219	2242	4684	4248	4404	4135	3821.91	2730	4466	4270	1.653	0.725	2.4760842228269e-09	2.22979286662018e-08	0.0128	0.004	0.0068	0.0068	TRUE	NA
ENSG00000151366	NDUFC2	919	1105	1890	2105	1483	1660	949	1284	1726	1859	1409	1716	1490.61	1116	1792	1562	1.621	0.697	2.49200864267102e-09	2.24333780505603e-08	0.0058	0.0058	0.0058	0.0058	TRUE	NA
ENSG00000182944	EWSR1	9511	6609	15589	16367	13519	13198	9824	7681	14239	14451	12844	13645	12114.17	8752	14345	13244	1.645	0.718	2.49760646675798e-09	2.24758030557473e-08	0.0123	0.0037	0.0069	0.0069	TRUE	NA
ENSG00000171873	ADRA1D	3660	4197	6515	7493	9290	11254	3781	4878	5951	6616	8826	11635	6947.78	4330	6284	10230	1.462	0.548	2.51294821605046e-09	2.25978470065869e-08	0.0042	0.0037	0.0039	0.0039	TRUE	NA
ENSG00000099889	ARVCF	585	560	1057	1215	907	999	604	651	965	1073	862	1033	864.66	628	1019	948	1.622	0.698	2.51724160000079e-09	2.26284426308036e-08	0	0.0079	0.0053	0.0053	TRUE	NA
ENSG00000163382	NAXE	2214	1718	3645	4586	3465	3715	2287	1997	3329	4049	3292	3841	3132.51	2142	3689	3566	1.712	0.776	2.53839490590089e-09	2.28024544164673e-08	0.0157	0.0043	0.0078	0.0078	TRUE	NA
ENSG00000146263	MMS22L	2045	1933	3502	3449	2647	2459	2112	2247	3199	3045	2515	2542	2610.03	2180	3122	2528	1.433	0.519	2.55580869855821e-09	2.29507644624773e-08	0.0011	0.0045	0.0033	0.0033	TRUE	NA
ENSG00000186416	NKRF	1170	902	2039	1816	1718	1544	1209	1048	1862	1603	1632	1596	1491.88	1128	1732	1614	1.535	0.618	2.55707077660669e-09	2.29539810434524e-08	0.002	0.0058	0.0044	0.0044	TRUE	NA
ENSG00000182118	FAM89A	85	87	228	309	126	142	88	101	208	273	120	147	156.09	94	240	134	2.533	1.341	2.57521317751931e-09	2.31005081748863e-08	0	0.0251	0.0166	0.0166	TRUE	NA
ENSG00000005194	CIAPIN1	2317	1834	3589	3950	3381	3186	2393	2132	3278	3488	3212	3294	2966.14	2262	3383	3253	1.495	0.58	2.61853732425956e-09	2.34725574830821e-08	0.0035	0.0043	0.0042	0.0042	TRUE	NA
ENSG00000185480	PARPBP	889	560	1588	1480	1243	1094	918	651	1451	1307	1181	1131	1106.4	784	1379	1156	1.77	0.824	2.67512665193261e-09	2.39713625002924e-08	0.0111	0.0068	0.0082	0.0082	TRUE	NA
ENSG00000100796	PPP4R3A	3944	2790	6132	5220	4560	3728	4074	3243	5601	4609	4332	3854	4285.53	3658	5105	4093	1.397	0.482	2.70490186529823e-09	2.42125424283569e-08	0.0011	0.0039	0.0029	0.0029	TRUE	NA
ENSG00000131323	TRAF3	1751	1849	2868	3393	2380	2717	1809	2149	2620	2996	2261	2809	2440.56	1979	2808	2535	1.421	0.507	2.70398198327926e-09	2.42125424283569e-08	0	0.0047	0.003	0.003	TRUE	NA
ENSG00000131773	KHDRBS3	52	46	198	165	131	113	54	53	181	146	124	117	112.5	54	164	120	3.039	1.604	2.70667794667638e-09	2.42199036137585e-08	0	0.0313	0.0219	0.0219	TRUE	NA
ENSG00000130202	NECTIN2	3184	3038	5461	5558	4200	4486	3289	3531	4988	4907	3990	4638	4223.93	3410	4948	4314	1.453	0.539	2.73149188601374e-09	2.44247311427179e-08	0.0033	0.0039	0.0037	0.0037	TRUE	NA
ENSG00000184886	NA	303	166	652	444	472	318	313	193	596	392	448	329	378.45	253	494	388	1.959	0.97	2.75002804165224e-09	2.45731745664175e-08	0	0.0137	0.0096	0.0096	TRUE	NA
ENSG00000184185	KCNJ12	375	206	759	616	459	261	387	239	693	544	436	270	428.31	313	618	353	2.012	1.008	2.7886310527507e-09	2.48918402757834e-08	0	0.0125	0.0113	0.0113	TRUE	NA
ENSG00000224982	TMEM233	109	117	218	396	1119	1468	113	136	199	350	1063	1518	563.03	124	274	1290	2.153	1.106	2.81021000186912e-09	2.50668363180423e-08	0.0108	0.0104	0.0105	0.0105	TRUE	NA
ENSG00000143436	MRPL9	1079	765	1812	1782	1509	1351	1115	889	1655	1573	1434	1397	1343.77	1002	1614	1416	1.616	0.693	2.8259870674337e-09	2.51987154415305e-08	0.0048	0.0062	0.0057	0.0057	TRUE	NA
ENSG00000177169	ULK1	2690	2565	4159	4572	3815	3641	2779	2981	3799	4037	3624	3764	3497.39	2880	3918	3694	1.361	0.444	2.83253943366783e-09	2.52482762084923e-08	0	0.0041	0.0024	0.0024	TRUE	NA
ENSG00000102974	CTCF	4112	3287	6325	6645	5351	5199	4247	3820	5777	5867	5084	5375	5028.53	4034	5822	5230	1.444	0.53	2.83601995235035e-09	2.52704304175218e-08	0.0029	0.0038	0.0036	0.0036	TRUE	NA
ENSG00000122140	MRPS2	1848	1322	2984	2632	2747	2320	1909	1536	2726	2324	2610	2399	2250.55	1722	2525	2504	1.468	0.554	2.86238551985491e-09	2.54964153899388e-08	0	0.0048	0.0037	0.0037	TRUE	NA
ENSG00000141076	UTP4	3566	2462	5622	5381	4559	4025	3683	2861	5135	4751	4331	4161	4153.99	3272	4943	4246	1.518	0.602	2.89432594713795e-09	2.57718819872259e-08	0.0061	0.0039	0.0047	0.0047	TRUE	NA
ENSG00000157881	PANK4	795	645	1364	1347	1115	981	821	750	1246	1189	1059	1014	1013.27	786	1218	1036	1.551	0.633	2.93244501511608e-09	2.61021525267693e-08	0	0.0072	0.0044	0.0044	TRUE	NA
ENSG00000169567	HINT1	4384	3583	6747	8333	6754	6511	4528	4164	6163	7358	6417	6732	5893.57	4346	6760	6574	1.55	0.633	2.97294863377847e-09	2.6444143802033e-08	0.0105	0.0037	0.0053	0.0053	TRUE	NA
ENSG00000155465	SLC7A7	25	36	156	139	117	99	26	42	142	123	111	102	91.07	34	132	106	3.954	1.983	3.0382350232441e-09	2.70059427424865e-08	0.0265	0.0361	0.034	0.034	TRUE	NA
ENSG00000140320	BAHD1	1239	1266	2168	2352	1409	1411	1280	1471	1980	2077	1339	1459	1600.94	1376	2028	1399	1.478	0.563	3.05360762702915e-09	2.71330880645225e-08	0	0.0056	0.0037	0.0037	TRUE	NA
ENSG00000152219	ARL14EP	1912	1773	3255	3287	2417	2476	1975	2061	2973	2902	2296	2560	2461.21	2018	2938	2428	1.457	0.543	3.06786095333171e-09	2.72311530618171e-08	0.0019	0.0046	0.0036	0.0036	TRUE	NA
ENSG00000178752	ERFE	83	104	231	338	143	221	86	121	211	298	136	228	180.06	104	254	182	2.466	1.302	3.09310438545907e-09	2.74456274873281e-08	5e-04	0.0228	0.016	0.016	TRUE	NA
ENSG00000122756	CNTFR	4	10	60	94	58	56	4	12	55	83	55	58	44.43	8	69	56	8.962	3.164	3.1196993646794e-09	2.76719404002911e-08	0.0489	0.0603	0.0578	0.0578	TRUE	NA
ENSG00000151229	SLC2A13	692	760	1188	1622	800	898	715	883	1085	1432	760	928	967.31	799	1258	844	1.57	0.651	3.14278251153283e-09	2.78669559638185e-08	2e-04	0.0074	0.0047	0.0047	TRUE	NA
ENSG00000135903	PAX3	817	773	1495	1504	1427	1411	844	898	1366	1328	1356	1459	1208.4	871	1347	1408	1.547	0.63	3.15988582848754e-09	2.80088309299969e-08	0	0.0065	0.0045	0.0045	TRUE	NA
ENSG00000100888	CHD8	6293	5117	9650	9202	7722	7075	6500	5947	8815	8125	7336	7315	7339.65	6224	8470	7326	1.361	0.445	3.23738187528768e-09	2.86657296802408e-08	0.001	0.0037	0.0026	0.0026	TRUE	NA
ENSG00000070423	RNF126	1427	974	2366	2482	2146	1944	1474	1132	2161	2191	2039	2010	1834.56	1303	2176	2024	1.678	0.747	3.25357987346453e-09	2.87991149831411e-08	0.0108	0.0053	0.007	0.007	TRUE	NA
ENSG00000120685	PROSER1	1963	1407	3360	3060	2485	2348	2028	1635	3069	2702	2361	2428	2370.38	1832	2886	2394	1.578	0.658	3.25867753251226e-09	2.8834186738031e-08	0.007	0.0047	0.0055	0.0055	TRUE	NA
ENSG00000156925	ZIC3	41	46	148	216	164	326	42	53	135	191	156	337	152.43	48	163	246	3.381	1.757	3.26635497620118e-09	2.88920531593971e-08	0.0338	0.0256	0.0279	0.0279	TRUE	NA
ENSG00000108848	LUC7L3	3362	2644	5049	4772	4698	3872	3473	3073	4612	4213	4463	4003	3972.92	3273	4412	4233	1.349	0.432	3.28491146357115e-09	2.90460747275033e-08	0	0.004	0.0023	0.0023	TRUE	NA
ENSG00000107951	MTPAP	1610	1315	2755	2542	2070	1949	1663	1528	2516	2244	1967	2015	1988.99	1596	2380	1991	1.491	0.576	3.30007167743407e-09	2.91699687603335e-08	0.0022	0.0051	0.004	0.004	TRUE	NA
ENSG00000159593	NAE1	3461	2458	5382	5287	4888	4348	3575	2857	4916	4668	4644	4495	4192.52	3216	4792	4570	1.496	0.581	3.51872962772358e-09	3.10810917899271e-08	0.0052	0.0039	0.0044	0.0044	TRUE	NA
ENSG00000116584	ARHGEF2	4996	4877	7691	8479	5277	5503	5161	5668	7025	7486	5013	5689	6007.22	5414	7256	5351	1.341	0.423	3.52166939442143e-09	3.10962427925355e-08	0	0.0037	0.0023	0.0023	TRUE	NA
ENSG00000197451	HNRNPAB	8074	4282	13589	12361	11278	9090	8340	4977	12412	10914	10715	9398	9459.33	6658	11663	10056	1.795	0.844	3.61079677905249e-09	3.18721530080077e-08	0.0244	0.0037	0.0097	0.0097	TRUE	NA
ENSG00000090889	KIF4A	3616	2440	5942	5850	4721	4448	3735	2836	5428	5165	4485	4599	4374.61	3286	5296	4542	1.62	0.696	3.62656174208579e-09	3.20001860459585e-08	0.0118	0.0039	0.0064	0.0064	TRUE	NA
ENSG00000215041	NEURL4	1144	958	1871	1877	1693	1509	1182	1113	1709	1657	1608	1560	1471.66	1148	1683	1584	1.467	0.553	3.67301711858815e-09	3.23988432534026e-08	0	0.0059	0.0035	0.0035	TRUE	NA
ENSG00000106628	POLD2	4590	3796	7385	8051	5969	6446	4741	4412	6746	7109	5671	6664	5890.42	4576	6928	6168	1.511	0.596	3.69652208796256e-09	3.25948536193782e-08	0.0077	0.0037	0.0047	0.0047	TRUE	NA
ENSG00000182810	DDX28	486	337	948	798	772	665	502	392	866	705	733	688	647.53	447	786	710	1.758	0.814	3.73948263256658e-09	3.29622219555808e-08	0	0.0095	0.0073	0.0073	TRUE	NA
ENSG00000163161	ERCC3	1923	1491	3030	3209	2743	2600	1986	1733	2768	2833	2606	2688	2435.73	1860	2800	2647	1.507	0.591	3.8002158991265e-09	3.34859412763072e-08	0.0039	0.0047	0.0044	0.0044	TRUE	NA
ENSG00000135519	KCNH3	36	37	157	155	49	46	37	43	143	137	47	48	75.76	40	140	48	3.503	1.809	3.82674025413491e-09	3.37079669628013e-08	0	0.041	0.0284	0.0284	TRUE	NA
ENSG00000257218	GATC	889	792	1576	1570	1273	1248	918	920	1440	1386	1209	1290	1194.04	919	1413	1250	1.537	0.62	3.8373878821401e-09	3.37888809673005e-08	0	0.0066	0.0044	0.0044	TRUE	NA
ENSG00000126464	PRR12	4521	3541	7454	6087	6191	4747	4670	4115	6809	5374	5882	4908	5293.03	4392	6092	5395	1.38	0.465	3.89838590269136e-09	3.4303364517965e-08	0.0013	0.0038	0.0028	0.0028	TRUE	NA
ENSG00000174744	BRMS1	1986	1036	3245	2511	2615	1781	2051	1204	2964	2217	2484	1841	2127.06	1628	2590	2162	1.623	0.699	3.92980875689051e-09	3.45559187608153e-08	0.009	0.0049	0.0062	0.0062	TRUE	NA
ENSG00000065600	TMEM206	616	490	1082	1212	1143	1170	636	569	988	1070	1086	1210	926.63	602	1029	1148	1.704	0.769	3.94055413310005e-09	3.46384119799501e-08	0.0052	0.0076	0.0068	0.0068	TRUE	NA
ENSG00000092208	GEMIN2	335	253	639	749	583	569	346	294	584	661	554	588	504.54	320	622	571	1.941	0.957	4.00989564897014e-09	3.52113762121704e-08	0.0085	0.0112	0.0103	0.0103	TRUE	NA
ENSG00000147684	NDUFB9	2405	1802	3882	4373	3341	3359	2484	2094	3546	3861	3174	3473	3105.42	2289	3704	3324	1.617	0.693	4.00965340131361e-09	3.52113762121704e-08	0.0115	0.0043	0.0063	0.0063	TRUE	NA
ENSG00000167088	SNRPD1	3003	2026	5047	4594	3717	3455	3102	2355	4610	4056	3531	3572	3537.72	2728	4333	3552	1.595	0.673	4.0402256714723e-09	3.54654444960384e-08	0.0099	0.0041	0.006	0.006	TRUE	NA
ENSG00000174173	TRMT10C	1472	1072	2660	2235	1923	1763	1520	1246	2430	1973	1827	1823	1803.2	1383	2202	1825	1.591	0.67	4.04754699901074e-09	3.55174347062466e-08	0.0062	0.0053	0.0056	0.0056	TRUE	NA
ENSG00000182180	MRPS16	2828	2274	4325	4495	3608	3403	2921	2643	3951	3969	3428	3518	3404.93	2782	3960	3473	1.424	0.51	4.177587189396e-09	3.66205822142601e-08	0.0019	0.0042	0.0033	0.0033	TRUE	NA
ENSG00000105486	LIG1	2568	2033	4075	4950	3449	3543	2653	2363	3722	4371	3277	3663	3341.33	2508	4046	3470	1.607	0.685	4.18812527058182e-09	3.67002902851709e-08	0.0104	0.0042	0.0062	0.0062	TRUE	NA
ENSG00000116688	MFN2	7799	7272	12087	12382	8191	7856	8056	8452	11041	10933	7782	8122	9064.15	8254	10987	7952	1.332	0.413	4.22839788630985e-09	3.70276428699443e-08	4e-04	0.0037	0.0023	0.0023	TRUE	NA
ENSG00000106524	ANKMY2	1695	1558	2678	2998	1802	1854	1751	1811	2446	2647	1712	1917	2047.27	1781	2546	1814	1.429	0.515	4.25411707327267e-09	3.72400217427644e-08	0	0.005	0.0032	0.0032	TRUE	NA
ENSG00000112039	FANCE	477	494	895	1050	674	705	493	574	818	927	640	729	696.78	534	872	684	1.637	0.711	4.27443836457189e-09	3.73921330583201e-08	0	0.0091	0.0055	0.0055	TRUE	NA
ENSG00000125970	RALY	6905	5313	10434	11222	7496	6983	7132	6175	9531	9908	7122	7220	7847.94	6654	9720	7171	1.463	0.548	4.36240281287287e-09	3.81353595293998e-08	0.0043	0.0037	0.0041	0.0041	TRUE	NA
ENSG00000103550	KNOP1	1003	732	1684	1592	1410	1240	1036	851	1538	1406	1340	1282	1242.04	944	1472	1311	1.563	0.644	4.42649469434837e-09	3.86823237312377e-08	0	0.0064	0.0049	0.0049	TRUE	NA
ENSG00000117481	NSUN4	1312	974	2110	2091	1730	1507	1355	1132	1927	1846	1644	1558	1577.08	1244	1886	1601	1.521	0.605	4.44443350083316e-09	3.88257271254414e-08	0	0.0057	0.0044	0.0044	TRUE	NA
ENSG00000183765	CHEK2	930	724	1594	1837	1421	1497	961	841	1456	1622	1350	1548	1296.3	901	1539	1449	1.703	0.768	4.47180026521911e-09	3.90513644206462e-08	0.0096	0.0063	0.0073	0.0073	TRUE	NA
ENSG00000149100	EIF3M	8293	7077	13907	12719	11001	10526	8566	8225	12703	11230	10452	10883	10343.11	8396	11966	10668	1.424	0.51	4.51564704724379e-09	3.9407167273112e-08	0.0033	0.0037	0.0035	0.0035	TRUE	NA
ENSG00000108592	FTSJ3	4366	2886	6851	6585	6068	5235	4510	3354	6258	5814	5765	5412	5185.57	3932	6036	5588	1.546	0.629	4.55075968302776e-09	3.96999457748162e-08	0.0083	0.0038	0.0053	0.0053	TRUE	NA
ENSG00000186868	MAPT	208	270	396	672	887	1226	215	314	362	593	843	1268	598.99	264	478	1056	1.79	0.84	4.59651020277221e-09	4.0085294161882e-08	0	0.01	0.0068	0.0068	TRUE	NA
ENSG00000111231	GPN3	939	674	1605	1818	1370	1323	970	783	1466	1605	1302	1368	1248.99	876	1536	1335	1.753	0.81	4.60396516124737e-09	4.01365242944995e-08	0.0119	0.0064	0.0083	0.0083	TRUE	NA
ENSG00000010072	SPRTN	860	691	1440	1577	1170	1133	888	803	1315	1392	1112	1171	1113.69	846	1354	1142	1.6	0.678	4.65955537216154e-09	4.06072095662465e-08	0.0027	0.0068	0.0054	0.0054	TRUE	NA
ENSG00000101811	CSTF2	1181	705	2107	1828	1610	1396	1220	819	1925	1614	1530	1443	1425.13	1020	1770	1486	1.752	0.809	4.70494547865401e-09	4.09887102677251e-08	0.0137	0.006	0.0084	0.0084	TRUE	NA
ENSG00000197177	ADGRA1	4	4	45	94	15	28	4	5	41	83	14	29	29.35	4	62	22	13.624	3.768	4.78228810173648e-09	4.16339411531017e-08	0.0096	0.0822	0.0657	0.0657	TRUE	NA
ENSG00000114520	SNX4	1725	1438	2771	3000	2165	2217	1782	1671	2531	2649	2057	2292	2163.67	1726	2590	2174	1.498	0.583	4.79434527028786e-09	4.1724605256669e-08	0.003	0.0049	0.0043	0.0043	TRUE	NA
ENSG00000171604	CXXC5	3630	3232	5470	5923	7199	7238	3750	3756	4996	5230	6839	7483	5342.46	3753	5113	7161	1.362	0.445	4.92916306790393e-09	4.28538500888121e-08	8e-04	0.0038	0.0026	0.0026	TRUE	NA
ENSG00000135632	SMYD5	1598	1139	2553	2693	2265	1988	1651	1324	2332	2378	2152	2055	1981.9	1488	2355	2104	1.59	0.669	4.93130057873176e-09	4.28577611899018e-08	0.007	0.0051	0.0057	0.0057	TRUE	NA
ENSG00000138439	FAM117B	1695	1444	2659	3135	2926	3041	1751	1678	2429	2768	2780	3144	2424.97	1714	2598	2962	1.511	0.595	4.97638083051885e-09	4.32347557957667e-08	0.0041	0.0047	0.0045	0.0045	TRUE	NA
ENSG00000204060	FOXO6	76	54	246	238	208	272	79	63	225	210	198	281	175.82	71	218	240	3.067	1.617	5.03598720668271e-09	4.37376522276702e-08	0.0364	0.0232	0.027	0.027	TRUE	NA
ENSG00000110713	NUP98	5294	3942	7781	7346	7274	5969	5468	4582	7107	6486	6911	6171	6120.89	5025	6796	6541	1.356	0.439	5.09038670865874e-09	4.41798942127098e-08	0	0.0037	0.0025	0.0025	TRUE	NA
ENSG00000179348	GATA2	933	582	1756	2207	297	212	964	676	1604	1949	282	219	949.02	820	1776	250	2.201	1.138	5.13465322135781e-09	4.45488618231574e-08	0.0415	0.0075	0.0173	0.0173	TRUE	NA
ENSG00000166478	ZNF143	888	741	1495	1507	1137	992	917	861	1366	1331	1080	1026	1096.74	889	1348	1053	1.516	0.601	5.29486450505174e-09	4.58761801793889e-08	0	0.0069	0.0041	0.0041	TRUE	NA
ENSG00000134453	RBM17	2170	1713	3310	3471	3061	2632	2241	1991	3023	3065	2908	2721	2658.3	2116	3044	2814	1.441	0.527	5.32391767531768e-09	4.60964505164311e-08	0.0018	0.0045	0.0035	0.0035	TRUE	NA
ENSG00000116221	MRPL37	2369	1612	3837	3624	3191	2865	2447	1874	3505	3200	3032	2962	2836.48	2160	3352	2997	1.559	0.641	5.32974069634104e-09	4.61311400762034e-08	0.0074	0.0044	0.0054	0.0054	TRUE	NA
ENSG00000160124	CCDC58	699	379	1259	990	1032	746	722	440	1150	874	980	771	823.06	581	1012	876	1.766	0.82	5.48370671921274e-09	4.74152986497813e-08	0	0.0082	0.0081	0.0081	TRUE	NA
ENSG00000231345	BEND3P1	280	255	622	640	432	496	289	296	568	565	410	513	440.34	292	566	462	1.935	0.953	5.58149910864493e-09	4.8228026493378e-08	0.0058	0.0123	0.0102	0.0102	TRUE	NA
ENSG00000185163	DDX51	1166	894	2168	1692	1953	1577	1204	1039	1980	1494	1855	1630	1533.93	1122	1737	1742	1.54	0.623	5.66347912456653e-09	4.89031119919643e-08	0.003	0.0057	0.0047	0.0047	TRUE	NA
ENSG00000124767	GLO1	6332	5240	10000	11491	8199	8952	6541	6090	9134	10146	7790	9255	8159.28	6316	9640	8522	1.522	0.606	5.77339647054946e-09	4.98014277750012e-08	0.0101	0.0037	0.0051	0.0051	TRUE	NA
ENSG00000086717	PPEF1	32	14	143	93	95	76	33	16	131	82	90	79	71.81	24	106	84	4.323	2.112	5.80980108654128e-09	5.00814319730875e-08	0.0151	0.0426	0.036	0.036	TRUE	NA
ENSG00000204564	C6orf136	256	200	515	555	442	422	264	232	470	490	420	436	385.59	248	480	428	1.932	0.95	5.89436874177698e-09	5.07931775356045e-08	0	0.0135	0.0097	0.0097	TRUE	NA
ENSG00000164087	POC1A	365	302	703	741	573	574	377	351	642	654	544	593	527.04	364	648	568	1.779	0.831	6.04086753529831e-09	5.19755624088906e-08	0	0.0109	0.0076	0.0076	TRUE	NA
ENSG00000162408	NOL9	4585	3311	7132	6008	5750	4731	4736	3848	6515	5305	5463	4891	5126.26	4292	5910	5177	1.377	0.461	6.14067516048038e-09	5.28081428040634e-08	0.0011	0.0038	0.0028	0.0028	TRUE	NA
ENSG00000168067	MAP4K2	916	841	1516	2153	1229	1396	946	977	1385	1901	1168	1443	1303.38	962	1643	1306	1.687	0.754	6.29310699523376e-09	5.40275362217584e-08	0.0093	0.0063	0.0073	0.0073	TRUE	NA
ENSG00000205268	PDE7A	1267	1131	2100	2126	1446	1324	1309	1314	1918	1877	1374	1369	1526.86	1312	1898	1372	1.447	0.533	6.29794039606319e-09	5.40507591612115e-08	0	0.0058	0.0034	0.0034	TRUE	NA
ENSG00000115761	NOL10	1698	1137	2824	2206	2156	1673	1754	1321	2580	1948	2048	1730	1896.78	1538	2264	1889	1.472	0.558	6.3032210411963e-09	5.40778034936419e-08	0.0014	0.0052	0.0039	0.0039	TRUE	NA
ENSG00000166986	MARS	6526	5292	10166	12920	8878	9349	6741	6151	9286	11408	8435	9666	8614.23	6446	10347	9050	1.595	0.674	6.33423552937706e-09	5.43255357205438e-08	0.0119	0.0037	0.0063	0.0063	TRUE	NA
ENSG00000156876	SASS6	948	694	1561	1579	1301	1093	979	807	1426	1394	1236	1130	1161.98	893	1410	1183	1.584	0.664	6.41035983069837e-09	5.494130540013e-08	0	0.0067	0.0053	0.0053	TRUE	NA
ENSG00000258429	PDF	161	115	382	342	332	305	166	134	349	302	315	315	263.6	150	326	315	2.17	1.118	6.42908382938822e-09	5.50831929309426e-08	0	0.0175	0.0128	0.0128	TRUE	NA
ENSG00000167536	DHRS13	175	181	416	511	279	387	181	210	380	451	265	400	314.58	196	416	332	2.123	1.086	6.54838260776615e-09	5.60864001093496e-08	0.0073	0.0155	0.0129	0.0129	TRUE	NA
ENSG00000130159	ECSIT	861	581	1448	1475	1198	969	889	675	1323	1302	1138	1002	1054.93	782	1312	1070	1.69	0.757	6.58651801180486e-09	5.63940070498262e-08	0.0073	0.007	0.0071	0.0071	TRUE	NA
ENSG00000092445	TYRO3	1263	1335	2713	2506	1846	1834	1305	1552	2478	2213	1754	1896	1866.15	1428	2346	1825	1.648	0.72	6.59419464753376e-09	5.6440705451338e-08	0.0101	0.0052	0.0068	0.0068	TRUE	NA
ENSG00000119969	HELLS	5565	4422	9703	7619	7481	5739	5748	5139	8863	6727	7107	5933	6586.44	5444	7795	6520	1.421	0.507	6.64393603118972e-09	5.68090085899202e-08	0.0032	0.0037	0.0035	0.0035	TRUE	NA
ENSG00000129197	RPAIN	864	657	1432	1510	1354	1230	892	764	1308	1333	1286	1272	1142.56	828	1320	1279	1.597	0.675	6.64382470529952e-09	5.68090085899202e-08	0.003	0.0067	0.0055	0.0055	TRUE	NA
ENSG00000198142	SOWAHC	1176	681	1955	1642	1318	958	1215	791	1786	1450	1252	990	1247.4	1003	1618	1121	1.634	0.708	6.70199174625966e-09	5.72668507389852e-08	0.0062	0.0064	0.0063	0.0063	TRUE	NA
ENSG00000183684	ALYREF	4486	2657	7037	5986	6069	4713	4634	3088	6428	5285	5766	4873	5012.24	3861	5856	5320	1.536	0.619	6.70907559291436e-09	5.73080977739859e-08	0.0081	0.0038	0.0053	0.0053	TRUE	NA
ENSG00000167291	TBC1D16	3822	4765	5833	8239	6066	7396	3948	5538	5328	7275	5763	7647	5916.36	4743	6302	6705	1.331	0.413	6.88766001553371e-09	5.87939919645306e-08	2e-04	0.0037	0.0022	0.0022	TRUE	NA
ENSG00000100601	ALKBH1	537	449	1019	1014	667	680	555	522	931	895	634	703	706.56	538	913	668	1.695	0.762	6.95608823934425e-09	5.93382132476141e-08	0	0.009	0.0068	0.0068	TRUE	NA
ENSG00000144233	AMMECR1L	2296	2039	3756	3753	3028	3035	2372	2370	3431	3314	2877	3138	2916.76	2371	3372	3008	1.423	0.508	6.96654345108695e-09	5.94074449094537e-08	0.0017	0.0044	0.0033	0.0033	TRUE	NA
ENSG00000204381	LAYN	206	261	508	621	299	314	213	303	464	548	284	325	356.19	258	506	304	1.978	0.984	7.05666808705129e-09	6.01557858578945e-08	0	0.0142	0.0108	0.0108	TRUE	NA
ENSG00000148943	LIN7C	5972	5020	9598	9952	7008	7428	6169	5834	8767	8787	6658	7680	7315.82	6002	8777	7169	1.462	0.548	7.38608470924134e-09	6.28163500305371e-08	0.005	0.0037	0.0042	0.0042	TRUE	NA
ENSG00000156469	MTERF3	351	252	678	633	563	479	363	293	619	559	535	495	477.29	328	589	515	1.801	0.849	7.4054800448935e-09	6.29602161834853e-08	0	0.0117	0.0079	0.0079	TRUE	NA
ENSG00000100591	AHSA1	3369	1905	5553	5001	4606	3784	3480	2214	5072	4416	4376	3912	3911.67	2847	4744	4144	1.695	0.761	7.4436110992626e-09	6.32632208386124e-08	0.0173	0.004	0.008	0.008	TRUE	NA
ENSG00000088930	XRN2	7685	6308	11827	11851	9076	8861	7938	7331	10803	10464	8623	9161	9053.38	7634	10634	8892	1.393	0.478	7.48815883741485e-09	6.36205398715792e-08	0.0021	0.0037	0.0032	0.0032	TRUE	NA
ENSG00000009335	UBE3C	6209	5211	9371	9126	7968	7337	6413	6056	8560	8058	7570	7586	7373.83	6234	8309	7578	1.333	0.414	7.51950815853421e-09	6.38655216341058e-08	5e-04	0.0037	0.0023	0.0023	TRUE	NA
ENSG00000109133	TMEM33	4072	2919	7292	5671	4838	4274	4206	3393	6661	5007	4596	4419	4713.62	3800	5834	4508	1.531	0.614	7.6219746896499e-09	6.47141582225541e-08	0.0078	0.0038	0.0052	0.0052	TRUE	NA
ENSG00000153561	RMND5A	3960	4348	6558	8139	5213	6822	4090	5053	5990	7186	4953	7053	5721.02	4572	6588	6003	1.444	0.53	7.6807144899647e-09	6.51693098806059e-08	0.004	0.0037	0.0039	0.0039	TRUE	NA
ENSG00000160714	UBE2Q1	1903	1753	2957	3257	2277	2287	1966	2037	2701	2876	2163	2365	2351.26	2002	2788	2264	1.392	0.478	7.720419549646e-09	6.54843201280094e-08	0	0.0047	0.0029	0.0029	TRUE	NA
ENSG00000130165	ELOF1	1422	994	2286	2084	1775	1477	1469	1155	2088	1840	1686	1527	1627.61	1312	1964	1606	1.502	0.587	7.93463614570464e-09	6.72339289022921e-08	0	0.0056	0.0043	0.0043	TRUE	NA
ENSG00000181896	ZNF101	379	314	745	716	555	446	391	365	680	632	527	461	509.58	378	656	494	1.736	0.796	7.97716921081571e-09	6.75717852263726e-08	0	0.0112	0.007	0.007	TRUE	NA
ENSG00000133393	FOPNL	1549	1043	2581	2525	1855	1703	1600	1212	2358	2229	1762	1761	1820.38	1406	2294	1762	1.639	0.713	8.0589458409382e-09	6.82417237848035e-08	0.0098	0.0053	0.0068	0.0068	TRUE	NA
ENSG00000130511	SSBP4	4191	3968	6171	7721	4541	4695	4329	4612	5637	6817	4314	4854	5093.84	4470	6227	4584	1.388	0.473	8.17598987209985e-09	6.91866920366463e-08	0.0018	0.0038	0.003	0.003	TRUE	NA
ENSG00000169951	ZNF764	537	520	1052	1074	728	756	555	604	961	948	692	782	756.92	580	954	737	1.65	0.722	8.24398135356036e-09	6.97155865713171e-08	0	0.0086	0.0061	0.0061	TRUE	NA
ENSG00000170871	KIAA0232	3064	3150	5029	5446	3924	4082	3165	3661	4594	4809	3728	4220	4029.4	3413	4702	3974	1.381	0.466	8.26473257124207e-09	6.9867804143373e-08	0	0.004	0.0029	0.0029	TRUE	NA
ENSG00000149136	SSRP1	12015	7915	19089	18656	16084	14410	12411	9199	17436	16472	15281	14898	14282.89	10805	16954	15090	1.581	0.661	8.2780301541009e-09	6.99569303705132e-08	0.0077	0.0038	0.0062	0.0062	TRUE	NA
ENSG00000166164	BRD7	3074	2576	4621	4913	3840	3685	3175	2994	4221	4338	3648	3810	3697.68	3084	4280	3729	1.387	0.472	8.2956307006662e-09	7.00823491827738e-08	0.0011	0.0041	0.0029	0.0029	TRUE	NA
ENSG00000144635	DYNC1LI1	3106	1888	4939	4525	3717	3022	3208	2194	4511	3995	3531	3124	3427.51	2701	4253	3328	1.594	0.673	8.38475787347081e-09	7.08117479869608e-08	0.0106	0.0041	0.0062	0.0062	TRUE	NA
ENSG00000005100	DHX33	2334	2226	4927	4040	4196	3684	2411	2587	4500	3567	3986	3809	3476.8	2499	4034	3898	1.606	0.684	8.69041490551323e-09	7.32712770669019e-08	0.0113	0.0041	0.0065	0.0065	TRUE	NA
ENSG00000112576	CCND3	1145	742	1873	1827	1648	1320	1183	862	1711	1613	1566	1365	1383.25	1022	1662	1466	1.64	0.714	8.70984530770785e-09	7.338637079935e-08	0.0076	0.0061	0.0066	0.0066	TRUE	NA
ENSG00000169813	HNRNPF	8741	7182	12825	12823	11022	10022	9029	8347	11715	11322	10472	10362	10207.64	8688	11518	10417	1.326	0.407	8.87775834319401e-09	7.47267726633781e-08	5e-04	0.0037	0.0023	0.0023	TRUE	NA
ENSG00000162419	GMEB1	1143	749	1910	1838	1350	1162	1181	871	1745	1623	1283	1201	1317.1	1026	1684	1242	1.653	0.725	9.00274764909705e-09	7.57537364310204e-08	0.0081	0.0062	0.0068	0.0068	TRUE	NA
ENSG00000163812	ZDHHC3	1796	2067	3075	3678	2102	2451	1855	2402	2809	3247	1997	2534	2474.13	2128	3028	2266	1.43	0.516	9.01719623981297e-09	7.58501816860054e-08	0	0.0046	0.0035	0.0035	TRUE	NA
ENSG00000114383	TUSC2	359	294	689	706	546	519	371	342	629	623	519	537	503.42	356	626	528	1.758	0.814	9.03193332356569e-09	7.59404004482946e-08	0	0.0112	0.0074	0.0074	TRUE	NA
ENSG00000168275	COA6	560	385	987	1068	847	711	578	447	902	943	805	735	735.04	512	922	770	1.808	0.854	9.03390233330569e-09	7.59404004482946e-08	0.0096	0.0088	0.009	0.009	TRUE	NA
ENSG00000035928	RFC1	4020	3521	6302	6058	4883	4462	4152	4092	5756	5349	4639	4613	4767.04	4122	5552	4626	1.346	0.429	9.15782302597255e-09	7.69057261060095e-08	5e-04	0.0038	0.0025	0.0025	TRUE	NA
ENSG00000215835	RP11-9L18.2	10	9	63	80	70	73	10	10	58	71	67	75	48.49	10	64	71	6.132	2.616	9.15495458274548e-09	7.69057261060095e-08	0	0.0566	0.0399	0.0399	TRUE	NA
ENSG00000212719	C17orf51	793	649	1367	1309	1015	858	819	754	1249	1156	964	887	971.54	786	1202	926	1.528	0.612	9.33465647782561e-09	7.83389296941115e-08	0	0.0074	0.0044	0.0044	TRUE	NA
ENSG00000100385	IL2RB	13	14	76	141	23	17	13	16	69	124	22	18	43.84	14	96	20	6.401	2.678	9.36021045885248e-09	7.8527434622583e-08	0.0673	0.0609	0.0627	0.0627	TRUE	NA
ENSG00000170322	NFRKB	2271	1953	3558	3497	3103	2852	2346	2270	3250	3088	2948	2949	2808.32	2308	3169	2948	1.373	0.457	9.40651105525772e-09	7.88637663414558e-08	0	0.0044	0.0027	0.0027	TRUE	NA
ENSG00000165527	ARF6	2019	1678	3139	3122	2102	1911	2085	1950	2867	2757	1997	1976	2272.05	2018	2812	1986	1.394	0.479	9.46236172796413e-09	7.93058336903133e-08	0	0.0048	0.0029	0.0029	TRUE	NA
ENSG00000163714	U2SURP	7097	4983	10782	9208	8331	6835	7331	5791	9849	8130	7915	7067	7680.39	6561	8990	7491	1.373	0.457	9.55033012066797e-09	7.99903144506474e-08	0.0014	0.0037	0.0029	0.0029	TRUE	NA
ENSG00000226479	TMEM185B	1256	1089	2126	2051	1619	1520	1297	1266	1942	1811	1538	1572	1570.92	1282	1876	1555	1.464	0.55	9.69341333276824e-09	8.1161962276838e-08	0	0.0057	0.0037	0.0037	TRUE	NA
ENSG00000146386	ABRACL	998	592	1730	1823	1512	1282	1031	688	1580	1610	1436	1325	1278.45	860	1595	1380	1.881	0.912	9.75023575622087e-09	8.16108230155666e-08	0.0229	0.0063	0.0112	0.0112	TRUE	NA
ENSG00000117360	PRPF3	1637	1073	2627	2261	2114	1693	1691	1247	2400	1996	2008	1750	1848.78	1469	2198	1879	1.504	0.589	9.81007195680647e-09	8.20305490099112e-08	0	0.0052	0.0045	0.0045	TRUE	NA
ENSG00000113013	HSPA9	16073	9300	25612	22973	20951	16631	16602	10809	23395	20284	19905	17195	18031.47	13706	21840	18550	1.62	0.696	9.81566734547296e-09	8.20503200257689e-08	0.0133	0.0039	0.007	0.007	TRUE	NA
ENSG00000132612	VPS4A	2987	2605	4458	4842	3778	3661	3085	3028	4072	4275	3589	3785	3639.1	3056	4174	3687	1.365	0.449	9.9989890315422e-09	8.35552242369247e-08	4e-04	0.0041	0.0027	0.0027	TRUE	NA
ENSG00000197905	TEAD4	1342	877	2261	1674	1886	1356	1386	1019	2065	1478	1792	1402	1523.76	1202	1772	1597	1.47	0.556	1.00446917693699e-08	8.39095221984037e-08	5e-04	0.0058	0.0038	0.0038	TRUE	NA
ENSG00000103365	GGA2	4061	3854	6533	6564	5432	5087	4195	4479	5967	5796	5161	5259	5142.85	4337	5882	5210	1.357	0.44	1.00748013424399e-08	8.41333706317861e-08	9e-04	0.0038	0.0026	0.0026	TRUE	NA
ENSG00000165775	FUNDC2	791	718	1366	1607	1209	1399	817	834	1248	1419	1149	1446	1152.2	826	1334	1298	1.609	0.686	1.01104419706283e-08	8.44032458396143e-08	0.0043	0.0067	0.0059	0.0059	TRUE	NA
ENSG00000131759	RARA	811	696	1421	1351	1334	1170	838	809	1298	1193	1267	1210	1102.41	824	1246	1238	1.512	0.596	1.02338841589405e-08	8.54056813067018e-08	0	0.0069	0.0042	0.0042	TRUE	NA
ENSG00000007171	NOS2	6	4	67	39	220	149	6	5	61	34	209	154	78.26	6	48	182	8.733	3.127	1.03713739297376e-08	8.64962367637721e-08	0.0051	0.0401	0.0326	0.0326	TRUE	NA
ENSG00000121274	PAPD5	1177	900	1916	1752	1631	1347	1216	1046	1750	1547	1550	1393	1416.83	1131	1648	1472	1.458	0.544	1.04894698945849e-08	8.73729045931581e-08	0	0.006	0.0036	0.0036	TRUE	NA
ENSG00000139437	TCHP	1171	682	2016	1919	1481	1245	1210	793	1841	1694	1407	1287	1372.04	1002	1768	1347	1.791	0.841	1.04902534398322e-08	8.73729045931581e-08	0.0175	0.0061	0.0096	0.0096	TRUE	NA
ENSG00000138185	ENTPD1	530	465	1021	972	936	916	547	540	933	858	889	947	785.84	544	896	918	1.646	0.719	1.07395927284401e-08	8.93324459019773e-08	0	0.0084	0.0061	0.0061	TRUE	NA
ENSG00000184575	XPOT	7342	6307	10923	12876	10113	10377	7584	7330	9977	11369	9608	10729	9432.78	7457	10673	10168	1.427	0.513	1.07382472567093e-08	8.93324459019773e-08	0.0055	0.0037	0.0038	0.0038	TRUE	NA
ENSG00000136715	SAP130	2680	1982	4042	4123	3533	2982	2768	2304	3692	3640	3357	3083	3140.64	2536	3666	3220	1.451	0.537	1.07798868514006e-08	8.96382536317349e-08	0.0033	0.0043	0.0039	0.0039	TRUE	NA
ENSG00000229921	KIF25-AS1	15	13	74	103	50	63	15	15	68	91	48	65	50.3	15	80	56	5.112	2.354	1.09474641823425e-08	9.09423791006177e-08	0	0.0551	0.0401	0.0401	TRUE	NA
ENSG00000067057	PFKP	4803	4060	7535	7835	6763	5268	4961	4719	6883	6918	6425	5447	5892.02	4840	6900	5936	1.427	0.513	1.09868779935583e-08	9.1239949851672e-08	0.0031	0.0037	0.0037	0.0037	TRUE	NA
ENSG00000122965	RBM19	2253	1405	3458	2656	2973	2040	2327	1633	3159	2345	2825	2109	2399.58	1980	2752	2467	1.395	0.48	1.1061000818072e-08	9.17954626715481e-08	0	0.0047	0.0029	0.0029	TRUE	NA
ENSG00000108278	NA	458	410	900	869	659	630	473	477	822	767	626	651	636.07	475	794	638	1.674	0.743	1.11151903844101e-08	9.21849313560076e-08	0	0.0096	0.0064	0.0064	TRUE	NA
ENSG00000164076	CAMKV	24	10	115	79	60	41	25	12	105	70	57	42	51.77	18	88	50	4.849	2.278	1.12449929181447e-08	9.32310137630702e-08	0	0.0539	0.0401	0.0401	TRUE	NA
ENSG00000180817	PPA1	4807	3282	7276	6607	5994	4993	4965	3814	6646	5834	5695	5162	5352.71	4390	6240	5428	1.428	0.514	1.12714710896592e-08	9.34200418805145e-08	0.0036	0.0038	0.0037	0.0037	TRUE	NA
ENSG00000196305	IARS	12166	9605	18155	19027	16710	15722	12567	11163	16583	16800	15875	16255	14873.86	11865	16692	16065	1.408	0.494	1.1350008797914e-08	9.40402849667294e-08	0.0027	0.0038	0.0035	0.0035	TRUE	NA
ENSG00000168906	MAT2A	7181	4882	10804	8535	10070	7539	7417	5674	9869	7536	9567	7794	7976.27	6546	8702	8680	1.329	0.411	1.17345260534731e-08	9.71944843861545e-08	5e-04	0.0037	0.0024	0.0024	TRUE	NA
ENSG00000171204	TMEM126B	991	716	1635	1677	1268	1141	1024	832	1493	1481	1205	1180	1202.38	928	1487	1192	1.607	0.684	1.17450024841549e-08	9.7249539643011e-08	0.005	0.0065	0.006	0.006	TRUE	NA
ENSG00000166716	ZNF592	2431	2058	3781	3637	3074	2697	2511	2392	3454	3211	2920	2788	2879.45	2452	3332	2854	1.359	0.443	1.18228908437953e-08	9.7862553121963e-08	0	0.0044	0.0025	0.0025	TRUE	NA
ENSG00000181610	MRPS23	1376	994	2280	2295	2051	1976	1421	1155	2083	2026	1949	2043	1779.51	1288	2054	1996	1.598	0.676	1.19042178818067e-08	9.84394702404691e-08	0.0077	0.0053	0.0061	0.0061	TRUE	NA
ENSG00000136271	DDX56	2839	1902	4418	3780	3793	3090	2932	2211	4035	3338	3604	3195	3219.06	2572	3686	3400	1.439	0.525	1.22265697107858e-08	1.0094074701086e-07	0.0029	0.0042	0.0037	0.0037	TRUE	NA
ENSG00000184967	NOC4L	967	657	1670	1756	1373	1329	999	764	1525	1550	1304	1374	1252.79	882	1538	1339	1.751	0.808	1.22346276088144e-08	1.00974445279767e-07	0.014	0.0064	0.0088	0.0088	TRUE	NA
ENSG00000172840	PDP2	821	825	1664	1582	1396	1196	848	959	1520	1397	1326	1237	1214.41	904	1458	1282	1.614	0.691	1.25360062946477e-08	1.03394569617596e-07	0.0053	0.0065	0.0062	0.0062	TRUE	NA
ENSG00000099783	HNRNPM	14209	8510	22837	19372	18456	15175	14677	9891	20860	17104	17534	15689	15959.22	12284	18982	16612	1.563	0.644	1.25524574196299e-08	1.03496641614124e-07	0.0104	0.0039	0.0061	0.0061	TRUE	NA
ENSG00000113763	UNC5A	26	11	102	227	40	53	27	13	93	200	38	55	71.01	20	146	46	6.876	2.782	1.26693744305114e-08	1.04426732769503e-07	0.2243	0.0429	0.085	0.085	TRUE	NA
ENSG00000119705	SLIRP	1287	757	2299	2231	1846	1734	1329	880	2100	1970	1754	1793	1637.6	1104	2035	1774	1.863	0.898	1.27630676182441e-08	1.05164861182774e-07	0.0251	0.0056	0.0112	0.0112	TRUE	NA
ENSG00000163468	CCT3	19708	11417	31983	28153	25870	21186	20357	13269	29214	24858	24578	21904	22363.29	16813	27036	23241	1.633	0.707	1.27987157547875e-08	1.05390203175366e-07	0.0141	0.0041	0.0074	0.0074	TRUE	NA
ENSG00000078140	UBE2K	4548	3619	6854	6759	4850	4501	4698	4206	6261	5968	4608	4654	5065.6	4452	6114	4631	1.374	0.459	1.2924787281059e-08	1.063249021712e-07	0.0016	0.0038	0.0029	0.0029	TRUE	NA
ENSG00000163961	RNF168	2338	2190	3603	3899	2978	2959	2415	2545	3291	3443	2829	3059	2930.42	2480	3367	2944	1.358	0.441	1.30411805991598e-08	1.07212943125822e-07	0	0.0044	0.0025	0.0025	TRUE	NA
ENSG00000167553	TUBA1C	4607	2858	7056	6872	6114	4564	4759	3322	6445	6068	5809	4719	5186.73	4040	6256	5264	1.572	0.652	1.30507936087102e-08	1.07257250386147e-07	0.0109	0.0038	0.0061	0.0061	TRUE	NA
ENSG00000154839	SKA1	1603	1032	2603	2782	1958	1617	1656	1199	2378	2456	1860	1672	1870.2	1428	2417	1766	1.71	0.774	1.31595809085866e-08	1.08116323899565e-07	0.0152	0.0052	0.0083	0.0083	TRUE	NA
ENSG00000151131	C12orf45	393	235	798	595	677	535	406	273	729	525	643	553	521.61	340	627	598	1.851	0.889	1.3198833844992e-08	1.08403746925476e-07	0	0.011	0.0094	0.0094	TRUE	NA
ENSG00000108830	RND2	65	78	175	276	164	260	67	91	160	244	156	269	164.33	79	202	212	2.535	1.342	1.33709148863939e-08	1.09675188481903e-07	0.001	0.0243	0.0175	0.0175	TRUE	NA
ENSG00000128422	KRT17	23	17	91	128	50	55	24	20	83	113	48	57	57.34	22	98	52	4.438	2.15	1.34194168874649e-08	1.10037485262245e-07	0.0088	0.0501	0.0392	0.0392	TRUE	NA
ENSG00000239672	NME1	2767	1448	4733	4351	4085	3425	2858	1683	4323	3842	3881	3541	3354.67	2270	4082	3711	1.841	0.88	1.35391188411545e-08	1.10947377531823e-07	0.0291	0.0042	0.0112	0.0112	TRUE	NA
ENSG00000197238	HIST1H4J	501	398	873	1018	867	784	517	463	797	899	824	811	718.43	490	848	818	1.73	0.79	1.37206032443009e-08	1.12325828300781e-07	0.0051	0.0089	0.0077	0.0077	TRUE	NA
ENSG00000133641	C12orf29	1210	992	1969	2026	1445	1400	1250	1153	1799	1789	1373	1447	1468.41	1202	1794	1410	1.493	0.578	1.38247213371414e-08	1.13105282975743e-07	0.0013	0.0059	0.0043	0.0043	TRUE	NA
ENSG00000118680	MYL12B	5906	4630	9732	10252	7383	8056	6101	5381	8889	9052	7014	8329	7461.05	5741	8970	7672	1.561	0.643	1.39835189444729e-08	1.14367621125568e-07	0.0116	0.0037	0.006	0.006	TRUE	NA
ENSG00000101193	GID8	1505	1488	2483	2677	2058	2075	1555	1729	2268	2364	1955	2145	2002.7	1642	2316	2050	1.412	0.498	1.41190100780515e-08	1.15438590126245e-07	0	0.0051	0.0032	0.0032	TRUE	NA
ENSG00000196176	NA	1583	1552	2465	3018	2205	2166	1635	1804	2252	2665	2095	2239	2114.92	1720	2458	2167	1.427	0.513	1.42369311015241e-08	1.16365260805666e-07	0.001	0.0049	0.0034	0.0034	TRUE	NA
ENSG00000110955	ATP5B	23127	17231	36179	37148	32008	30628	23889	20026	33047	32800	30409	31666	28639.46	21958	32924	31038	1.502	0.587	1.43445754956559e-08	1.17207366381011e-07	0.0057	0.0043	0.0051	0.0051	TRUE	NA
ENSG00000134262	AP4B1	593	413	1040	1194	891	822	613	480	950	1054	847	850	798.85	546	1002	848	1.838	0.878	1.47944315735864e-08	1.20751006759091e-07	0.0141	0.0083	0.0101	0.0101	TRUE	NA
ENSG00000136933	RABEPK	979	626	1624	1292	1504	1091	1011	728	1483	1141	1429	1128	1153.3	870	1312	1278	1.514	0.598	1.47972881683124e-08	1.20751006759091e-07	0	0.0067	0.0044	0.0044	TRUE	NA
ENSG00000156787	TBC1D31	855	733	1397	1771	1328	1385	883	852	1276	1564	1262	1432	1211.41	868	1420	1347	1.627	0.702	1.48149883133166e-08	1.20856610413324e-07	0.0063	0.0065	0.0064	0.0064	TRUE	NA
ENSG00000112365	ZBTB24	876	737	1611	1400	1243	1044	905	857	1472	1236	1181	1079	1121.56	881	1354	1130	1.533	0.617	1.48352360798987e-08	1.20982922366419e-07	0.001	0.0068	0.0047	0.0047	TRUE	NA
ENSG00000105369	CD79A	30	39	91	209	99	158	31	45	83	185	94	163	100.23	38	134	128	3.367	1.752	1.4970152661412e-08	1.22004822476431e-07	0.0114	0.0338	0.0275	0.0275	TRUE	NA
ENSG00000030066	NUP160	7990	6036	12087	10873	10931	9471	8253	7015	11041	9600	10385	9792	9347.7	7634	10320	10088	1.353	0.436	1.50373967894741e-08	1.22513535921943e-07	0.0014	0.0037	0.0027	0.0027	TRUE	NA
ENSG00000122547	EEPD1	109	83	278	249	289	217	113	96	254	220	275	224	196.96	104	237	250	2.268	1.181	1.50468044152806e-08	1.22550865338695e-07	0	0.0214	0.0137	0.0137	TRUE	NA
ENSG00000174442	ZWILCH	1336	1034	2156	2151	1828	1720	1380	1202	1969	1899	1737	1778	1660.88	1291	1934	1758	1.499	0.584	1.54039739408843e-08	1.25339288121998e-07	0.0025	0.0055	0.0045	0.0045	TRUE	NA
ENSG00000135018	UBQLN1	9950	7338	15302	16105	11791	11283	10278	8528	13977	14220	11202	11665	11645.11	9403	14098	11434	1.502	0.587	1.6015714992347e-08	1.30025282043047e-07	0.007	0.0037	0.0051	0.0051	TRUE	NA
ENSG00000159753	CARMIL2	73	53	229	207	100	57	75	62	209	183	95	59	113.81	68	196	77	2.876	1.524	1.60958590709762e-08	1.30634177407299e-07	0	0.0311	0.0246	0.0246	TRUE	NA
ENSG00000162521	RBBP4	9685	9227	15818	15990	12588	12925	10004	10724	14448	14118	11959	13363	12436.17	10364	14283	12661	1.38	0.464	1.61059299431599e-08	1.30674150449375e-07	0.0019	0.0038	0.0032	0.0032	TRUE	NA
ENSG00000103549	RNF40	5760	4814	8836	8360	6998	6410	5950	5595	8071	7381	6649	6627	6712.14	5772	7726	6638	1.338	0.42	1.63305864419571e-08	1.32454564897318e-07	6e-04	0.0037	0.0025	0.0025	TRUE	NA
ENSG00000104221	BRF2	295	267	614	616	431	365	305	310	561	544	409	377	417.77	308	552	393	1.797	0.845	1.67569089668993e-08	1.35825631412195e-07	0	0.0128	0.0082	0.0082	TRUE	NA
ENSG00000165271	NOL6	2855	1766	4613	3282	3898	2804	2949	2052	4214	2898	3703	2899	3119.22	2500	3556	3301	1.42	0.506	1.73280611492228e-08	1.40320826812664e-07	0.0025	0.0043	0.0035	0.0035	TRUE	NA
ENSG00000198171	DDRGK1	1378	825	2428	1980	2226	1919	1423	959	2218	1748	2115	1984	1741.18	1191	1983	2050	1.677	0.746	1.82512438368896e-08	1.47561393580965e-07	0.0128	0.0054	0.0077	0.0077	TRUE	NA
ENSG00000124541	RRP36	1960	1269	3030	2801	2513	1943	2025	1475	2768	2473	2387	2009	2189.43	1750	2620	2198	1.511	0.595	1.83040591233272e-08	1.47941305358655e-07	0.0049	0.0049	0.0049	0.0049	TRUE	NA
ENSG00000070061	IKBKAP	3143	2394	4955	4362	4154	3624	3247	2782	4526	3851	3947	3747	3683.28	3014	4188	3847	1.389	0.474	1.84299471028213e-08	1.48911392515478e-07	0.0016	0.0041	0.0031	0.0031	TRUE	NA
ENSG00000158941	CCAR2	3760	2963	5690	5318	5224	4625	3884	3444	5197	4696	4963	4782	4494.21	3664	4946	4872	1.35	0.433	1.86161920517067e-08	1.50368383318414e-07	0	0.0039	0.0026	0.0026	TRUE	NA
ENSG00000140598	EFL1	742	680	1252	1356	1304	1222	766	790	1144	1197	1239	1263	1066.65	778	1170	1251	1.504	0.588	1.87586645313149e-08	1.51470997066055e-07	0	0.007	0.0042	0.0042	TRUE	NA
ENSG00000137478	FCHSD2	1295	1253	2196	2298	1313	1309	1338	1456	2006	2029	1247	1353	1571.6	1397	2018	1300	1.446	0.532	1.88165330962286e-08	1.51841708922379e-07	0	0.0057	0.0037	0.0037	TRUE	NA
ENSG00000143621	ILF2	9446	7084	14067	14312	11785	10711	9757	8233	12849	12637	11196	11074	10957.76	8995	12743	11135	1.42	0.506	1.88127000435902e-08	1.51841708922379e-07	0.003	0.0037	0.0038	0.0038	TRUE	NA
ENSG00000156735	BAG4	1920	2055	3057	3703	2211	2581	1983	2388	2792	3270	2101	2668	2533.76	2186	3031	2384	1.388	0.473	1.88701582918759e-08	1.52177729381451e-07	0	0.0046	0.003	0.003	TRUE	NA
ENSG00000004975	DVL2	3066	2621	4673	5049	3892	3969	3167	3046	4268	4458	3698	4104	3790.12	3106	4363	3901	1.403	0.489	1.95346036213359e-08	1.57386186219487e-07	0.0022	0.004	0.0034	0.0034	TRUE	NA
ENSG00000107371	EXOSC3	913	689	1582	1399	1220	1073	943	801	1445	1235	1159	1109	1115.43	872	1340	1134	1.537	0.62	1.99327177970672e-08	1.60390167445032e-07	0	0.0068	0.0049	0.0049	TRUE	NA
ENSG00000079134	THOC1	1561	986	2476	2259	2150	1704	1612	1146	2262	1995	2043	1762	1803.16	1379	2128	1902	1.557	0.639	1.99923456904967e-08	1.60819011343099e-07	0.0062	0.0053	0.0056	0.0056	TRUE	NA
ENSG00000168546	GFRA2	48	47	144	268	32	35	50	55	132	237	30	36	89.83	52	184	33	3.422	1.775	2.00155580526742e-08	1.60954748811799e-07	0.0317	0.0364	0.035	0.035	TRUE	NA
ENSG00000168824	NSG1	34	46	209	159	60	59	35	53	191	140	57	61	89.65	44	166	59	3.764	1.912	2.03193640867021e-08	1.63294383222088e-07	0.0516	0.0365	0.0407	0.0407	TRUE	NA
ENSG00000119335	SET	39518	27438	61881	59225	49515	43358	40819	31889	56523	52292	47042	44827	45565.68	36354	54408	45934	1.504	0.589	2.04030196625147e-08	1.6386296152105e-07	0.0038	0.005	0.0053	0.0053	TRUE	NA
ENSG00000126216	TUBGCP3	1573	1061	2496	2442	2207	1893	1625	1233	2280	2156	2097	1957	1891.32	1429	2218	2027	1.562	0.643	2.05504384605727e-08	1.64994746982688e-07	0.0068	0.0052	0.0057	0.0057	TRUE	NA
ENSG00000104824	HNRNPL	8253	6089	12745	14611	10748	10532	8525	7077	11642	12901	10211	10889	10207.34	7801	12272	10550	1.574	0.654	2.05849410568375e-08	1.65219525328188e-07	0.013	0.0037	0.0064	0.0064	TRUE	NA
ENSG00000091732	ZC3HC1	950	721	1625	1594	1227	1194	981	838	1484	1407	1166	1234	1185.19	910	1446	1200	1.59	0.669	2.06930655501892e-08	1.66034881405072e-07	0.0046	0.0066	0.0059	0.0059	TRUE	NA
ENSG00000135540	NHSL1	1309	808	2094	1616	1911	1332	1352	939	1913	1427	1816	1377	1470.57	1146	1670	1596	1.464	0.55	2.09690956474046e-08	1.68090335847803e-07	0	0.0059	0.0039	0.0039	TRUE	NA
ENSG00000181544	FANCB	613	454	1091	988	676	573	633	528	997	872	642	592	710.73	580	934	617	1.611	0.688	2.09992885940781e-08	1.68279247032696e-07	0	0.009	0.0058	0.0058	TRUE	NA
ENSG00000151304	SRFBP1	1185	848	2084	1648	1577	1292	1224	986	1904	1455	1498	1336	1400.38	1105	1680	1417	1.516	0.6	2.10152370366936e-08	1.68353925724553e-07	0.0025	0.006	0.0047	0.0047	TRUE	NA
ENSG00000175352	NRIP3	104	107	273	305	305	262	107	124	249	269	290	271	218.52	116	259	280	2.241	1.164	2.1024815033931e-08	1.68377539510147e-07	0	0.02	0.0143	0.0143	TRUE	NA
ENSG00000101911	PRPS2	1270	1064	2069	2062	1829	1755	1312	1237	1890	1821	1738	1814	1635.18	1274	1856	1776	1.456	0.542	2.10706865796502e-08	1.68691704189854e-07	0	0.0056	0.0038	0.0038	TRUE	NA
ENSG00000135842	FAM129A	5534	3572	8514	7931	5797	4896	5716	4151	7777	7003	5507	5062	5869.44	4934	7390	5284	1.511	0.595	2.1637146426383e-08	1.73063097164723e-07	0.0082	0.0037	0.0053	0.0053	TRUE	NA
ENSG00000177542	SLC25A22	1342	823	2195	1617	2074	1463	1386	957	2005	1428	1970	1513	1543.07	1172	1716	1742	1.468	0.554	2.17508678625813e-08	1.73917912270231e-07	0	0.0057	0.0039	0.0039	TRUE	NA
ENSG00000115159	GPD2	1406	1324	2211	2505	1440	1417	1452	1539	2020	2212	1368	1465	1675.93	1496	2116	1416	1.414	0.5	2.20350465282269e-08	1.75968555529661e-07	0	0.0055	0.0033	0.0033	TRUE	NA
ENSG00000107833	NPM3	768	628	1305	1286	1125	1037	793	730	1192	1135	1069	1072	998.6	762	1164	1070	1.528	0.612	2.32862722252298e-08	1.85668723127068e-07	0	0.0073	0.0047	0.0047	TRUE	NA
ENSG00000011485	PPP5C	3037	2207	4606	4909	4028	3598	3137	2565	4207	4334	3827	3720	3631.74	2851	4270	3774	1.503	0.588	2.33624806188657e-08	1.86217889301976e-07	0.0068	0.0041	0.005	0.005	TRUE	NA
ENSG00000111669	TPI1	22026	16847	32942	35774	29024	26070	22751	19580	30090	31586	27575	26954	26422.65	21166	30838	27264	1.46	0.546	2.34958259579687e-08	1.8722199567073e-07	0.0045	0.0043	0.0046	0.0046	TRUE	NA
ENSG00000171453	POLR1C	696	474	1269	1135	1034	961	719	551	1159	1002	982	994	901.17	635	1080	988	1.706	0.771	2.35533452780063e-08	1.87621456504068e-07	0.0081	0.0077	0.0079	0.0079	TRUE	NA
ENSG00000070501	POLB	829	639	1364	1396	1020	871	856	743	1246	1233	969	901	991.17	800	1240	935	1.553	0.635	2.38924588052455e-08	1.9020344556715e-07	0	0.0073	0.0052	0.0052	TRUE	NA
ENSG00000100603	SNW1	2854	2239	4333	4735	3539	3425	2948	2602	3958	4181	3362	3541	3432.03	2775	4070	3452	1.466	0.552	2.42070569810785e-08	1.92587159158674e-07	0.0046	0.0041	0.0044	0.0044	TRUE	NA
ENSG00000113838	TBCCD1	458	531	822	1136	769	858	473	617	751	1003	731	887	743.63	545	877	809	1.607	0.684	2.46488807753439e-08	1.95979438725691e-07	0	0.0087	0.0057	0.0057	TRUE	NA
ENSG00000203852	HIST2H3A	297	233	661	578	476	484	307	271	604	510	452	500	440.72	289	557	476	1.926	0.946	2.48568558166625e-08	1.9750934088365e-07	0.0087	0.0123	0.0111	0.0111	TRUE	NA
ENSG00000204954	C12orf73	293	271	612	632	469	508	303	315	559	558	446	525	450.91	309	558	486	1.809	0.855	2.48543964236574e-08	1.9750934088365e-07	0	0.0121	0.0087	0.0087	TRUE	NA
ENSG00000116906	GNPAT	2657	2390	3984	4575	3339	3481	2745	2778	3639	4039	3172	3599	3328.67	2762	3839	3386	1.388	0.473	2.49579101743625e-08	1.98126329752403e-07	0.0014	0.0042	0.0031	0.0031	TRUE	NA
ENSG00000144381	HSPD1	29051	15635	48356	37870	42648	33176	30008	18171	44169	33437	40518	34300	33434.03	24090	38803	37409	1.639	0.713	2.51264584704214e-08	1.99339710358123e-07	0.0144	0.0045	0.0078	0.0078	TRUE	NA
ENSG00000151729	SLC25A4	712	551	1186	1359	1208	1175	735	640	1083	1200	1148	1215	1003.59	688	1142	1182	1.657	0.729	2.51900224916969e-08	1.99781580629807e-07	0.0067	0.0072	0.007	0.007	TRUE	NA
ENSG00000146352	CLVS2	3884	4994	6795	8607	5681	6512	4012	5804	6207	7600	5397	6733	5958.71	4908	6904	6065	1.421	0.507	2.54751281068905e-08	2.01979668521537e-07	0.004	0.0037	0.0038	0.0038	TRUE	NA
ENSG00000133318	RTN3	8938	6625	14057	15858	11238	11564	9232	7700	12840	14002	10677	11956	11067.75	8466	13421	11316	1.584	0.664	2.57358647004277e-08	2.03855983801423e-07	0.0144	0.0037	0.0067	0.0067	TRUE	NA
ENSG00000135801	TAF5L	1357	1155	2304	2141	1672	1548	1402	1342	2105	1890	1588	1600	1654.66	1372	1998	1594	1.455	0.541	2.58644020353202e-08	2.04810255593064e-07	0.0012	0.0055	0.0039	0.0039	TRUE	NA
ENSG00000078124	ACER3	1587	1375	2462	2697	1677	1657	1639	1598	2249	2381	1593	1713	1862.31	1618	2315	1653	1.429	0.515	2.58851829314191e-08	2.04910916628238e-07	0	0.0052	0.0036	0.0036	TRUE	NA
ENSG00000163630	SYNPR	48	110	113	425	126	338	50	128	103	375	120	349	187.51	89	239	234	2.543	1.346	2.59679244362488e-08	2.05501851373805e-07	0.0096	0.0222	0.0185	0.0185	TRUE	NA
ENSG00000117133	RPF1	1800	1110	2911	2869	2213	1875	1859	1290	2659	2533	2102	1939	2063.75	1574	2596	2020	1.668	0.738	2.61021086760738e-08	2.06499392470061e-07	0.0144	0.005	0.0079	0.0079	TRUE	NA
ENSG00000124459	ZNF45	551	549	1030	1095	789	792	569	638	941	967	750	819	780.55	604	954	784	1.583	0.662	2.64620498957196e-08	2.09216611800062e-07	0	0.0084	0.0054	0.0054	TRUE	NA
ENSG00000240954	RPL4P1	2	6	48	74	15	20	2	7	44	65	14	21	25.53	4	54	18	12.572	3.652	2.65262556331856e-08	2.09658967259492e-07	0	0.0914	0.0707	0.0707	TRUE	NA
ENSG00000062194	GPBP1	3639	3285	5691	5710	4166	4079	3759	3818	5198	5042	3958	4217	4331.97	3788	5120	4088	1.352	0.435	2.68426010733412e-08	2.12027326363141e-07	9e-04	0.0039	0.0027	0.0027	TRUE	NA
ENSG00000182872	RBM10	3530	2816	5272	5947	4589	4417	3646	3273	4816	5251	4360	4567	4318.67	3460	5034	4464	1.454	0.54	2.70879551314503e-08	2.13898824801984e-07	0.0051	0.0039	0.0043	0.0043	TRUE	NA
ENSG00000110395	CBL	4960	4376	7163	7910	6535	6131	5123	5086	6543	6984	6209	6339	6047.27	5104	6764	6274	1.324	0.405	2.73770534331676e-08	2.16114476821663e-07	5e-04	0.0037	0.0024	0.0024	TRUE	NA
ENSG00000173950	XXYLT1	2225	1587	3473	3241	3485	3091	2298	1844	3172	2862	3311	3196	2780.56	2071	3017	3254	1.461	0.546	2.75798311262918e-08	2.17647548617831e-07	0.0038	0.0044	0.0042	0.0042	TRUE	NA
ENSG00000122958	VPS26A	2920	2398	4378	4855	3266	3202	3016	2787	3999	4287	3103	3311	3417.04	2902	4143	3207	1.426	0.512	2.83094286734429e-08	2.23266441354684e-07	0.003	0.0042	0.0038	0.0038	TRUE	NA
ENSG00000177595	PIDD1	423	401	745	1193	696	879	437	466	680	1053	661	909	701.14	452	866	785	1.876	0.908	2.84104542620672e-08	2.23924111106517e-07	0.0158	0.009	0.0111	0.0111	TRUE	NA
ENSG00000203879	GDI1	4000	3536	5926	6702	4457	4602	4132	4110	5413	5917	4234	4758	4760.7	4121	5665	4496	1.373	0.457	2.84446711322498e-08	2.24124239343308e-07	0.0019	0.0038	0.003	0.003	TRUE	NA
ENSG00000104147	OIP5	326	187	626	645	544	446	337	217	572	569	517	461	445.55	277	570	489	2.089	1.063	2.85683888261894e-08	2.24959452477854e-07	0.0213	0.0122	0.0148	0.0148	TRUE	NA
ENSG00000147955	SIGMAR1	3876	2835	6248	6597	5247	5431	4004	3295	5707	5825	4985	5615	4905.07	3650	5766	5300	1.581	0.661	2.85619804182007e-08	2.24959452477854e-07	0.0126	0.0038	0.0066	0.0066	TRUE	NA
ENSG00000153391	INO80C	435	236	843	830	567	497	449	274	770	733	539	514	546.5	362	752	526	2.111	1.078	2.85930662215875e-08	2.25083979137388e-07	0.0293	0.0106	0.016	0.016	TRUE	NA
ENSG00000131462	TUBG1	1663	1140	2706	3352	2433	2280	1718	1325	2472	2960	2311	2357	2190.47	1522	2716	2334	1.787	0.838	2.86167463578261e-08	2.25200580649828e-07	0.026	0.0049	0.0104	0.0104	TRUE	NA
ENSG00000244462	RBM12	5360	4727	7964	8149	6334	6048	5537	5494	7274	7195	6018	6253	6295.1	5516	7234	6136	1.312	0.391	2.87206730515524e-08	2.25948417640698e-07	0	0.0037	0.0022	0.0022	TRUE	NA
ENSG00000123136	DDX39A	2942	1296	4945	3928	3812	2668	3039	1506	4517	3468	3622	2758	3151.71	2272	3992	3190	1.832	0.873	2.87336157717916e-08	2.2598023305192e-07	0.0303	0.0043	0.0115	0.0115	TRUE	NA
ENSG00000117222	RBBP5	2145	1633	3296	3289	2639	2417	2216	1898	3011	2904	2507	2499	2505.72	2057	2958	2503	1.44	0.526	2.87464329348751e-08	2.26011041604072e-07	0.0026	0.0046	0.0039	0.0039	TRUE	NA
ENSG00000196396	PTPN1	3704	2677	5634	5896	3916	3591	3826	3111	5146	5206	3720	3713	4120.41	3468	5176	3716	1.497	0.582	2.88215777830661e-08	2.26531713958825e-07	0.0059	0.004	0.005	0.005	TRUE	NA
ENSG00000132405	TBC1D14	1088	1008	1876	1845	1680	1538	1124	1172	1714	1629	1596	1590	1470.7	1148	1672	1593	1.456	0.542	2.92228051683905e-08	2.2961421325844e-07	0	0.0059	0.0038	0.0038	TRUE	NA
ENSG00000041802	LSG1	2356	1440	3898	3310	2966	2541	2434	1674	3561	2923	2818	2627	2672.54	2054	3242	2722	1.592	0.67	2.926564038339e-08	2.29879658996656e-07	0.0111	0.0045	0.0066	0.0066	TRUE	NA
ENSG00000131015	ULBP2	57	15	186	112	109	58	59	17	170	99	104	60	84.77	38	134	82	3.735	1.901	2.93277429808344e-08	2.30296237785495e-07	0.0323	0.0379	0.0368	0.0368	TRUE	NA
ENSG00000182481	KPNA2	13391	9584	20468	20381	17200	15805	13832	11139	18696	17995	16341	16341	15723.94	12486	18346	16341	1.475	0.56	2.93694861881943e-08	2.30552736243955e-07	0.0051	0.0039	0.0048	0.0048	TRUE	NA
ENSG00000167515	TRAPPC2L	954	840	1549	1686	1373	1367	985	976	1415	1489	1304	1413	1263.83	980	1452	1358	1.479	0.565	3.03902736668832e-08	2.38124344267355e-07	0	0.0064	0.0041	0.0041	TRUE	NA
ENSG00000197697	NA	22	26	99	130	46	45	23	30	90	115	44	47	58.06	26	102	46	3.883	1.957	3.04615310783214e-08	2.38535486196106e-07	0	0.0496	0.0347	0.0347	TRUE	NA
ENSG00000100526	CDKN3	691	466	1205	1423	1018	989	714	542	1101	1256	967	1023	933.69	628	1178	995	1.88	0.911	3.08851335630743e-08	2.41554655631128e-07	0.0224	0.0076	0.0117	0.0117	TRUE	NA
ENSG00000152253	SPC25	1140	740	1918	2109	1538	1445	1178	860	1752	1862	1461	1494	1434.47	1019	1807	1478	1.784	0.835	3.16946667395962e-08	2.4765724980063e-07	0.02	0.0059	0.0102	0.0102	TRUE	NA
ENSG00000157693	TMEM268	554	520	1017	1065	847	880	572	604	929	940	805	910	793.4	588	934	858	1.589	0.669	3.16929686606124e-08	2.4765724980063e-07	0	0.0084	0.0056	0.0056	TRUE	NA
ENSG00000096063	SRPK1	4120	3238	5977	5899	6087	5152	4256	3763	5460	5208	5783	5327	4966.1	4010	5334	5555	1.332	0.414	3.20987616620646e-08	2.50506469701331e-07	0	0.0038	0.0025	0.0025	TRUE	NA
ENSG00000155256	ZFYVE27	621	532	1052	1173	859	850	641	618	961	1036	816	879	825.21	630	998	848	1.583	0.662	3.27626044868706e-08	2.55608706895263e-07	0	0.0082	0.0056	0.0056	TRUE	NA
ENSG00000087995	METTL2A	756	803	1528	1534	1061	1141	781	933	1396	1354	1008	1180	1108.67	857	1375	1094	1.612	0.689	3.28528161148071e-08	2.56233803819265e-07	0.0058	0.0068	0.0065	0.0065	TRUE	NA
ENSG00000077684	JADE1	2048	1200	3323	2997	3008	2491	2115	1395	3035	2646	2858	2575	2437.47	1755	2840	2716	1.641	0.714	3.30211134693974e-08	2.57467355405387e-07	0.014	0.0047	0.0076	0.0076	TRUE	NA
ENSG00000172244	C5orf34	414	285	748	811	584	517	428	331	683	716	555	535	541.26	380	700	545	1.851	0.888	3.30998596096796e-08	2.58002128541379e-07	0.0094	0.0107	0.0103	0.0103	TRUE	NA
ENSG00000078114	NEBL	27	21	127	95	68	50	28	24	116	84	65	52	61.41	26	100	58	3.803	1.927	3.32617204410159e-08	2.59025265439926e-07	0	0.0476	0.0328	0.0328	TRUE	NA
ENSG00000124688	MAD2L1BP	655	543	1116	1192	863	847	677	631	1019	1052	820	876	845.85	654	1036	848	1.583	0.663	3.32422326037468e-08	2.59025265439926e-07	0	0.008	0.0056	0.0056	TRUE	NA
ENSG00000161800	RACGAP1	4814	3408	7666	8802	5767	5916	4973	3961	7002	7772	5479	6116	5883.81	4467	7387	5798	1.654	0.726	3.32554016994532e-08	2.59025265439926e-07	0.0196	0.0037	0.0081	0.0081	TRUE	NA
ENSG00000182154	MRPL41	1675	1154	2676	3044	2242	2055	1730	1341	2444	2688	2130	2125	2076.34	1536	2566	2128	1.677	0.746	3.32726345898482e-08	2.590308263057e-07	0.014	0.005	0.0082	0.0082	TRUE	NA
ENSG00000066044	ELAVL1	4742	3806	7055	6969	5922	5494	4898	4423	6444	6153	5626	5680	5537.58	4660	6298	5653	1.352	0.435	3.34672684213433e-08	2.60466221746863e-07	0.0013	0.0038	0.0028	0.0028	TRUE	NA
ENSG00000159199	ATP5G1	1053	712	1730	1724	1608	1442	1088	828	1580	1522	1528	1491	1339.36	958	1551	1510	1.628	0.703	3.483976164313e-08	2.70650274373596e-07	0.0086	0.0062	0.0069	0.0069	TRUE	NA
ENSG00000180992	MRPL14	953	717	1584	1625	1351	1312	984	833	1447	1435	1284	1356	1223.22	908	1441	1320	1.586	0.666	3.50333112543041e-08	2.71987447050765e-07	0.0053	0.0065	0.0061	0.0061	TRUE	NA
ENSG00000083093	PALB2	1078	864	1726	1702	1456	1230	1114	1004	1577	1503	1383	1272	1308.66	1059	1540	1328	1.455	0.541	3.51562522025518e-08	2.72775137391935e-07	0	0.0062	0.0038	0.0038	TRUE	NA
ENSG00000130299	GTPBP3	713	544	1179	1253	1211	1005	736	632	1077	1106	1151	1039	956.93	684	1092	1095	1.599	0.677	3.5493163627245e-08	2.7505306387363e-07	0	0.0075	0.006	0.006	TRUE	NA
ENSG00000087263	OGFOD1	2866	2242	4369	4116	3556	3185	2960	2606	3991	3634	3378	3293	3310.4	2783	3812	3336	1.37	0.455	3.59325218510843e-08	2.78288012323357e-07	0.001	0.0042	0.003	0.003	TRUE	NA
ENSG00000103995	CEP152	1244	758	1992	1883	1804	1273	1285	881	1820	1663	1714	1316	1446.35	1083	1742	1515	1.632	0.707	3.74073651736428e-08	2.89533690516507e-07	0.0097	0.0059	0.0071	0.0071	TRUE	NA
ENSG00000138780	GSTCD	913	687	1474	1579	1288	1162	943	798	1346	1394	1224	1201	1151.19	870	1370	1212	1.576	0.656	3.77570988831584e-08	2.92062603148891e-07	0.0042	0.0067	0.0059	0.0059	TRUE	NA
ENSG00000204576	PRR3	955	790	1648	1564	1429	1378	986	918	1505	1381	1358	1425	1262.2	952	1443	1392	1.515	0.599	3.79863926779455e-08	2.93746785035453e-07	0.0021	0.0064	0.0048	0.0048	TRUE	NA
ENSG00000090776	EFNB1	3304	4582	6805	8069	3824	4735	3413	5325	6216	7124	3633	4895	5101.16	4369	6670	4264	1.56	0.642	3.82189612674197e-08	2.95455257651788e-07	0.0116	0.0038	0.0063	0.0063	TRUE	NA
ENSG00000165934	CPSF2	4873	3580	7545	8082	6180	6112	5033	4161	6892	7136	5871	6319	5902.08	4597	7014	6095	1.528	0.611	3.82496945911982e-08	2.95602858838551e-07	0.0095	0.0037	0.0058	0.0058	TRUE	NA
ENSG00000111605	CPSF6	6374	5217	9696	9127	7840	7202	6584	6063	8857	8059	7448	7446	7409.5	6324	8458	7447	1.337	0.419	3.86718027467171e-08	2.98683221031898e-07	9e-04	0.0037	0.0027	0.0027	TRUE	NA
ENSG00000134077	THUMPD3	1662	1426	2638	2712	2010	1999	1717	1657	2410	2395	1910	2067	2025.76	1687	2402	1988	1.423	0.509	3.9088957664958e-08	3.01721604833316e-07	0.0012	0.005	0.0036	0.0036	TRUE	NA
ENSG00000261373	VPS9D1-AS1	320	168	627	571	703	569	331	195	573	504	668	588	476.47	263	538	628	2.085	1.06	3.95842356867242e-08	3.05266220851613e-07	0	0.0117	0.0149	0.0149	TRUE	NA
ENSG00000163166	IWS1	3021	2127	4749	5148	3873	3763	3120	2472	4338	4545	3680	3891	3674.32	2796	4442	3786	1.592	0.671	4.00645851910957e-08	3.08783047322572e-07	0.0121	0.0041	0.0069	0.0069	TRUE	NA
ENSG00000100842	EFS	1598	1530	2451	2926	1643	1629	1651	1778	2239	2583	1561	1684	1916.05	1714	2411	1622	1.404	0.49	4.03663224195843e-08	3.10919853759582e-07	3e-04	0.0052	0.0033	0.0033	TRUE	NA
ENSG00000142698	C1orf94	0	2	72	78	38	42	0	2	66	69	36	43	36.08	1	68	40	61.599	5.945	4.03870775008437e-08	3.1098539512854e-07	0	0.0704	0.056	0.056	TRUE	NA
ENSG00000198492	YTHDF2	6057	4608	9089	8246	6930	6048	6256	5356	8302	7281	6584	6253	6671.96	5806	7792	6418	1.343	0.425	4.08988609656697e-08	3.1483072877332e-07	0.0011	0.0037	0.0027	0.0027	TRUE	NA
ENSG00000101391	CDK5RAP1	999	787	1618	1639	1387	1292	1032	915	1478	1447	1318	1336	1254.19	974	1462	1327	1.503	0.588	4.09871900972128e-08	3.15415058339005e-07	0	0.0064	0.0046	0.0046	TRUE	NA
ENSG00000189091	SF3B3	13707	10461	21104	19599	18130	16688	14158	12158	19277	17305	17225	17254	16229.38	13158	18291	17240	1.391	0.476	4.15719108886228e-08	3.19817836115291e-07	0.0023	0.0039	0.0036	0.0036	TRUE	NA
ENSG00000177842	ZNF620	150	117	336	337	267	246	155	136	307	298	254	254	233.9	146	302	254	2.078	1.055	4.19092728618437e-08	3.22315561576778e-07	0	0.019	0.0125	0.0125	TRUE	NA
ENSG00000124380	SNRNP27	1304	1081	2050	2130	1561	1470	1347	1256	1873	1881	1483	1520	1559.89	1302	1877	1502	1.442	0.528	4.21616640700902e-08	3.24060368964873e-07	0	0.0057	0.0038	0.0038	TRUE	NA
ENSG00000100335	MIEF1	2268	1916	3661	3523	2877	2805	2343	2227	3344	3111	2733	2900	2776.26	2285	3228	2816	1.412	0.498	4.22423997780294e-08	3.24582675450244e-07	0.0022	0.0044	0.0036	0.0036	TRUE	NA
ENSG00000051825	MPHOSPH9	2806	2248	4183	4188	3725	3399	2898	2613	3821	3698	3539	3514	3347.15	2756	3760	3526	1.365	0.449	4.31557195167345e-08	3.31399908414718e-07	8e-04	0.0042	0.0029	0.0029	TRUE	NA
ENSG00000254087	LYN	1199	1119	1893	2355	1852	2122	1238	1301	1729	2079	1760	2194	1716.81	1270	1904	1977	1.493	0.578	4.32000631150841e-08	3.31640145951499e-07	0.0032	0.0054	0.0047	0.0047	TRUE	NA
ENSG00000102898	NUTF2	4735	3971	6877	7589	6273	6031	4891	4615	6282	6701	5960	6235	5780.59	4753	6492	6098	1.365	0.449	4.3732275743954e-08	3.3562440088175e-07	0.002	0.0037	0.003	0.003	TRUE	NA
ENSG00000184220	CMSS1	1523	833	2557	2330	2064	1699	1573	968	2336	2057	1961	1757	1775.28	1270	2196	1859	1.762	0.817	4.50529478812963e-08	3.45655471735806e-07	0.0213	0.0053	0.0101	0.0101	TRUE	NA
ENSG00000137094	DNAJB5	392	402	687	1103	511	621	405	467	628	974	485	642	600.18	436	801	564	1.802	0.849	4.53985545211357e-08	3.48201839946916e-07	0.0092	0.01	0.0098	0.0098	TRUE	NA
ENSG00000116698	SMG7	5681	4592	9216	8153	6701	6189	5868	5337	8418	7199	6366	6399	6597.81	5602	7808	6382	1.392	0.477	4.59649502986185e-08	3.52439587208157e-07	0.0035	0.0037	0.0035	0.0035	TRUE	NA
ENSG00000108773	KAT2A	544	370	1032	783	936	735	562	430	943	691	889	760	712.52	496	817	824	1.643	0.716	4.59843139908479e-08	3.5248163410733e-07	0.0021	0.009	0.0066	0.0066	TRUE	NA
ENSG00000116350	SRSF4	3606	2673	5327	5524	4223	3691	3725	3107	4866	4877	4012	3816	4067.13	3416	4872	3914	1.431	0.517	4.64851042849815e-08	3.56156550803539e-07	0.0042	0.004	0.004	0.004	TRUE	NA
ENSG00000197283	SYNGAP1	1765	1408	3105	2503	4034	2831	1823	1636	2836	2210	3833	2927	2544.2	1730	2523	3380	1.45	0.536	4.6491788380143e-08	3.56156550803539e-07	0.0033	0.0046	0.0041	0.0041	TRUE	NA
ENSG00000107938	EDRF1	981	846	1726	1571	1624	1297	1013	983	1577	1387	1543	1341	1307.35	998	1482	1442	1.482	0.568	4.65334506178825e-08	3.56166878345248e-07	7e-04	0.0062	0.0043	0.0043	TRUE	NA
ENSG00000141759	TXNL4A	1989	1516	3064	3096	2859	2672	2055	1762	2799	2734	2716	2763	2471.26	1908	2766	2740	1.451	0.537	4.65352117483572e-08	3.56166878345248e-07	0.0034	0.0046	0.0042	0.0042	TRUE	NA
ENSG00000167447	SMG8	1052	793	1716	1723	1356	1277	1087	922	1567	1521	1288	1320	1284.27	1004	1544	1304	1.54	0.623	4.65786818681241e-08	3.56392174161197e-07	0.0036	0.0063	0.0054	0.0054	TRUE	NA
ENSG00000152240	HAUS1	1690	1251	2640	2865	2183	2068	1746	1454	2411	2530	2074	2138	2058.79	1600	2470	2106	1.546	0.629	4.6870398616374e-08	3.58516196645427e-07	0.0064	0.005	0.0058	0.0058	TRUE	NA
ENSG00000144909	OSBPL11	1730	1200	2685	2846	2346	2016	1787	1395	2453	2513	2229	2084	2076.7	1591	2483	2156	1.569	0.65	4.71012080129053e-08	3.60173194064357e-07	0.0089	0.005	0.0063	0.0063	TRUE	NA
ENSG00000147601	TERF1	1426	1314	2325	2374	1634	1566	1473	1527	2124	2096	1552	1619	1731.9	1500	2110	1586	1.407	0.493	4.84835405102278e-08	3.70520466824326e-07	0	0.0054	0.0033	0.0033	TRUE	NA
ENSG00000008277	ADAM22	319	385	729	792	705	819	330	447	666	699	670	847	609.78	388	682	758	1.776	0.829	4.89167662623086e-08	3.73718796399316e-07	0	0.0099	0.009	0.009	TRUE	NA
ENSG00000117399	CDC20	4779	3047	7562	8288	6754	6264	4936	3541	6907	7318	6417	6476	5932.64	4238	7112	6446	1.692	0.758	4.96656910947881e-08	3.79098354479153e-07	0.0193	0.0037	0.0091	0.0091	TRUE	NA
ENSG00000176049	JAKMIP2	7405	7890	11420	13628	10727	12661	7649	9170	10431	12033	10191	13090	10427.38	8410	11232	11640	1.338	0.42	5.01781514483345e-08	3.82779860627952e-07	0.0014	0.0037	0.0027	0.0027	TRUE	NA
ENSG00000176340	COX8A	1941	2047	2900	4039	2320	2814	2005	2379	2649	3566	2204	2909	2618.77	2192	3108	2556	1.407	0.493	5.04704607687901e-08	3.84894099466494e-07	0.0018	0.0045	0.0035	0.0035	TRUE	NA
ENSG00000146576	C7orf26	976	881	1612	1715	1225	1242	1008	1024	1472	1514	1164	1284	1244.44	1016	1493	1224	1.469	0.555	5.12390982089674e-08	3.9040411011603e-07	0	0.0064	0.0042	0.0042	TRUE	NA
ENSG00000171813	PWWP2B	476	447	816	960	1117	1174	492	520	745	848	1061	1214	813.2	506	796	1138	1.572	0.653	5.15460450189621e-08	3.92625018973168e-07	0	0.0082	0.0053	0.0053	TRUE	NA
ENSG00000198917	SPOUT1	1040	814	1655	1848	1091	993	1074	946	1512	1632	1037	1027	1204.48	1010	1572	1032	1.556	0.638	5.32501277461948e-08	4.05361808787355e-07	0.0044	0.0065	0.0058	0.0058	TRUE	NA
ENSG00000151287	TEX30	483	306	855	851	744	531	499	356	781	751	707	549	607.12	428	766	628	1.815	0.86	5.38326724451947e-08	4.09550843842337e-07	0.0105	0.0099	0.0101	0.0101	TRUE	NA
ENSG00000114850	SSR3	14869	11751	23807	23403	16588	16923	15359	13657	21746	20664	15760	17497	17446.92	14508	21205	16628	1.462	0.548	5.49338266236797e-08	4.17552986264096e-07	0.0062	0.0039	0.0048	0.0048	TRUE	NA
ENSG00000205562	RP11-497E19.1	16	19	114	93	26	16	17	22	104	82	25	17	44.35	20	93	21	4.807	2.265	5.71559545725983e-08	4.33923906239502e-07	0.0051	0.0604	0.0503	0.0503	TRUE	NA
ENSG00000124733	MEA1	1184	890	1921	2060	1569	1562	1223	1034	1755	1819	1491	1615	1489.42	1128	1787	1553	1.583	0.663	5.72567887721744e-08	4.34559519088275e-07	0.0068	0.0058	0.0064	0.0064	TRUE	NA
ENSG00000090863	GLG1	21334	26018	32216	51325	24863	36828	22037	30239	29427	45317	23621	38076	31452.8	26138	37372	30848	1.413	0.499	5.73678647991053e-08	4.35272460882366e-07	0.0034	0.0045	0.004	0.004	TRUE	NA
ENSG00000138757	G3BP2	4184	3991	6842	7054	5893	6360	4322	4638	6250	6228	5599	6576	5602.07	4480	6239	6088	1.394	0.48	5.78176701270818e-08	4.3842333021118e-07	0.0029	0.0038	0.0036	0.0036	TRUE	NA
ENSG00000102897	LYRM1	720	654	1193	1358	999	931	744	760	1090	1199	949	963	950.7	752	1144	956	1.521	0.605	5.8136099164881e-08	4.40706339788702e-07	0	0.0075	0.0049	0.0049	TRUE	NA
ENSG00000184270	HIST2H2AB	2493	2118	3707	4422	2963	2935	2575	2462	3386	3904	2815	3034	3029.44	2518	3645	2924	1.443	0.53	5.92966312469237e-08	4.4923566542829e-07	0.0049	0.0043	0.0042	0.0042	TRUE	NA
ENSG00000146826	C7orf43	378	289	678	800	628	535	390	336	619	706	597	553	533.63	363	662	575	1.827	0.869	5.9447906630122e-08	4.50247416901864e-07	0.0088	0.0108	0.0102	0.0102	TRUE	NA
ENSG00000128713	HOXD11	1159	1496	2066	2683	1989	2304	1197	1739	1887	2369	1890	2382	1910.61	1468	2128	2136	1.463	0.549	5.97543757719089e-08	4.52433623353496e-07	0	0.0052	0.0043	0.0043	TRUE	NA
ENSG00000010256	UQCRC1	3546	2925	5450	6502	4883	5361	3663	3400	4978	5741	4639	5543	4660.53	3532	5360	5091	1.511	0.595	5.9952011450594e-08	4.53794733468803e-07	0.009	0.0039	0.0056	0.0056	TRUE	NA
ENSG00000131508	UBE2D2	3882	3390	5723	5831	4734	4377	4010	3940	5228	5148	4498	4525	4558.11	3975	5188	4512	1.305	0.384	6.05670699145925e-08	4.5817716427795e-07	0	0.0039	0.0022	0.0022	TRUE	NA
ENSG00000104969	SGTA	3480	2975	5236	5200	4305	4042	3595	3458	4783	4591	4090	4179	4115.87	3526	4687	4134	1.329	0.41	6.06846923867228e-08	4.58930245134254e-07	0	0.004	0.0025	0.0025	TRUE	NA
ENSG00000176595	KBTBD11	1043	952	1678	2233	1971	2404	1077	1106	1533	1972	1873	2485	1674.36	1092	1752	2179	1.589	0.668	6.16689777479814e-08	4.66096336282734e-07	0.0088	0.0055	0.0065	0.0065	TRUE	NA
ENSG00000124228	DDX27	2878	1880	4329	4018	3630	2919	2973	2185	3954	3548	3449	3018	3187.71	2579	3751	3234	1.466	0.552	6.17208401338453e-08	4.66349519547457e-07	0.0055	0.0042	0.0047	0.0047	TRUE	NA
ENSG00000109805	NCAPG	3795	2396	5994	6306	4706	4293	3920	2785	5475	5568	4471	4438	4442.84	3352	5522	4454	1.662	0.733	6.19253849198914e-08	4.67654184304219e-07	0.0159	0.0039	0.0086	0.0086	TRUE	NA
ENSG00000123374	CDK2	2045	1433	3108	3084	2600	2212	2112	1665	2839	2723	2470	2287	2349.48	1888	2781	2378	1.479	0.565	6.19303414772628e-08	4.67654184304219e-07	0.0049	0.0047	0.0048	0.0048	TRUE	NA
ENSG00000135334	AKIRIN2	1701	1406	2608	2906	2015	2008	1757	1634	2382	2566	1914	2076	2054.93	1696	2474	1995	1.457	0.543	6.19729834633328e-08	4.67837073439755e-07	0.0029	0.005	0.0043	0.0043	TRUE	NA
ENSG00000072501	SMC1A	13775	9680	21492	23879	17582	17265	14229	11250	19631	21084	16704	17850	16791.36	12740	20358	17277	1.602	0.68	6.22151105085787e-08	4.69385838195293e-07	0.0152	0.0039	0.0075	0.0075	TRUE	NA
ENSG00000141378	PTRH2	1075	749	1722	1518	1414	1118	1110	871	1573	1340	1343	1156	1232.23	990	1456	1250	1.475	0.56	6.22054844396955e-08	4.69385838195293e-07	0	0.0064	0.0043	0.0043	TRUE	NA
ENSG00000146733	PSPH	1313	1005	2078	2631	2135	2099	1356	1168	1898	2323	2028	2170	1823.99	1262	2110	2099	1.666	0.736	6.32472447437013e-08	4.76889483451988e-07	0.0148	0.0053	0.0082	0.0082	TRUE	NA
ENSG00000205808	PLPP6	796	916	1686	1810	1390	1830	822	1065	1540	1598	1321	1892	1372.93	944	1569	1606	1.682	0.75	6.37923238844588e-08	4.80856653323191e-07	0.0118	0.0061	0.0084	0.0084	TRUE	NA
ENSG00000165637	VDAC2	4300	2985	6627	5942	5397	4749	4442	3469	6053	5246	5127	4910	4874.66	3956	5650	5018	1.433	0.519	6.4672890903185e-08	4.87349574031567e-07	0.0049	0.0038	0.0042	0.0042	TRUE	NA
ENSG00000172062	SMN1	322	251	619	607	488	461	333	292	565	536	464	477	444.32	312	550	470	1.764	0.819	6.47783442360615e-08	4.87854701030481e-07	0	0.0122	0.0085	0.0085	TRUE	NA
ENSG00000170802	FOXN2	1068	853	1703	1759	1350	1265	1103	991	1556	1553	1283	1308	1298.94	1047	1554	1296	1.484	0.57	6.48729738531296e-08	4.88422523273118e-07	0	0.0063	0.0045	0.0045	TRUE	NA
ENSG00000120526	NUDCD1	919	643	1487	1349	1201	950	949	747	1358	1191	1141	982	1061.52	848	1274	1062	1.508	0.592	6.50890074716808e-08	4.89903777339459e-07	0	0.007	0.0048	0.0048	TRUE	NA
ENSG00000130669	PAK4	2040	1583	3121	3382	2345	2264	2107	1840	2851	2986	2228	2341	2392.09	1974	2918	2284	1.479	0.565	6.52369806830065e-08	4.90872036872578e-07	0.0044	0.0047	0.0048	0.0048	TRUE	NA
ENSG00000025800	KPNA6	8081	7235	11800	12393	9463	9224	8347	8409	10778	10942	8990	9537	9500.6	8378	10860	9264	1.296	0.374	6.53800579804258e-08	4.91802894672072e-07	3e-04	0.0037	0.0022	0.0022	TRUE	NA
ENSG00000166803	KIAA0101	1882	1256	2862	2615	2426	1901	1944	1460	2614	2309	2305	1965	2099.52	1702	2462	2135	1.456	0.542	6.59408501685507e-08	4.95727616942079e-07	0	0.005	0.0043	0.0043	TRUE	NA
ENSG00000163832	ELP6	659	516	1095	1258	882	850	681	600	1000	1111	838	879	851.35	640	1056	858	1.646	0.719	6.6355677643831e-08	4.98698559859452e-07	0.0057	0.008	0.0072	0.0072	TRUE	NA
ENSG00000147145	LPAR4	142	173	306	462	251	358	147	201	280	408	238	370	273.96	174	344	304	1.968	0.977	6.70179604319362e-08	5.03526954192018e-07	0	0.0171	0.0112	0.0112	TRUE	NA
ENSG00000244045	TMEM199	316	230	589	600	506	401	326	267	538	530	481	415	426.14	296	534	448	1.805	0.852	6.7214970009329e-08	5.04857782723132e-07	0	0.0126	0.0093	0.0093	TRUE	NA
ENSG00000106459	NRF1	896	747	1469	1460	1273	1078	926	868	1342	1289	1209	1115	1124.76	897	1316	1162	1.467	0.553	6.735190815492e-08	5.05736755645829e-07	0	0.0068	0.0041	0.0041	TRUE	NA
ENSG00000126453	BCL2L12	978	649	1641	1756	1272	1211	1010	754	1499	1550	1208	1252	1212.4	882	1524	1230	1.736	0.796	6.74433642214956e-08	5.06273790837979e-07	0.0164	0.0065	0.0095	0.0095	TRUE	NA
ENSG00000136709	WDR33	4108	3139	6178	5680	4661	4114	4243	3648	5643	5015	4428	4253	4538.57	3946	5329	4340	1.351	0.435	6.7493360879722e-08	5.0649937929685e-07	0.0014	0.0039	0.0029	0.0029	TRUE	NA
ENSG00000159086	PAXBP1	2002	1383	3024	2571	2843	2141	2068	1607	2762	2270	2701	2214	2270.35	1838	2516	2458	1.372	0.457	6.80977729473095e-08	5.10733297104821e-07	0	0.0048	0.003	0.003	TRUE	NA
ENSG00000134057	CCNB1	6878	4397	10752	11692	9222	8460	7105	5110	9821	10323	8761	8747	8311.25	6108	10072	8754	1.663	0.734	6.85092973773925e-08	5.1366802683758e-07	0.0179	0.0037	0.0088	0.0088	TRUE	NA
ENSG00000204209	DAXX	1923	1538	2934	3036	2305	2188	1986	1788	2680	2681	2190	2262	2264.41	1887	2680	2226	1.421	0.507	7.00846553872151e-08	5.25014697214846e-07	0.002	0.0048	0.0038	0.0038	TRUE	NA
ENSG00000136448	NMT1	3212	2582	4730	5258	3778	3584	3318	3001	4320	4643	3589	3705	3762.74	3160	4482	3647	1.418	0.504	7.14589928225614e-08	5.34994434766788e-07	0.0035	0.004	0.0039	0.0039	TRUE	NA
ENSG00000105676	ARMC6	1503	807	2379	1947	2128	1438	1552	938	2173	1719	2022	1487	1648.5	1245	1946	1754	1.595	0.673	7.14977308092957e-08	5.351266943419e-07	0	0.0055	0.0068	0.0068	TRUE	NA
ENSG00000100726	TELO2	1503	1293	2609	2287	1924	1573	1552	1503	2383	2019	1828	1626	1818.65	1528	2201	1727	1.437	0.523	7.15955535855352e-08	5.35700967384993e-07	0.0017	0.0053	0.004	0.004	TRUE	NA
ENSG00000163539	CLASP2	2845	2330	4459	4697	3763	3947	2939	2708	4073	4147	3575	4081	3587.11	2824	4110	3828	1.455	0.541	7.27299985424203e-08	5.44028958169297e-07	0.0055	0.0041	0.0045	0.0045	TRUE	NA
ENSG00000185049	NELFA	1672	1352	2596	2659	2129	2052	1727	1571	2371	2348	2023	2122	2026.93	1649	2360	2072	1.431	0.517	7.32624353371569e-08	5.47689003646482e-07	0.0019	0.005	0.0039	0.0039	TRUE	NA
ENSG00000177971	IMP3	954	853	1746	1579	1269	1162	985	991	1595	1394	1206	1201	1228.8	988	1494	1204	1.51	0.595	7.32925443115079e-08	5.47752843670024e-07	0.0024	0.0065	0.005	0.005	TRUE	NA
ENSG00000087299	L2HGDH	472	420	838	908	795	817	488	488	765	802	755	845	690.47	488	784	800	1.605	0.682	7.35344953902204e-08	5.49399385241144e-07	0	0.0091	0.006	0.006	TRUE	NA
ENSG00000123473	STIL	2705	1713	4187	4163	3585	3052	2794	1991	3824	3676	3406	3155	3141.1	2392	3750	3280	1.584	0.663	7.45281645591385e-08	5.56332374773463e-07	0.0128	0.0043	0.0069	0.0069	TRUE	NA
ENSG00000143369	ECM1	2648	2775	4390	4987	5003	4547	2735	3225	4010	4403	4753	4701	3971.3	2980	4206	4727	1.414	0.499	7.51452023783608e-08	5.60608817390856e-07	0.0036	0.004	0.0039	0.0039	TRUE	NA
ENSG00000198498	TMA16	1239	982	1906	2037	2012	1805	1280	1141	1741	1799	1912	1866	1623.06	1210	1770	1889	1.463	0.549	7.5714368084096e-08	5.64689097649227e-07	0.0019	0.0056	0.0043	0.0043	TRUE	NA
ENSG00000102081	FMR1	2802	2541	4375	4435	4064	4040	2894	2953	3996	3916	3861	4177	3632.92	2924	3956	4019	1.353	0.437	7.61282945147705e-08	5.67442923158966e-07	0.001	0.0041	0.0029	0.0029	TRUE	NA
ENSG00000103121	CMC2	963	633	1557	1588	1208	980	995	736	1422	1402	1148	1013	1119.27	866	1412	1080	1.646	0.719	7.66978971947056e-08	5.71520862458788e-07	0.0094	0.0068	0.0076	0.0076	TRUE	NA
ENSG00000118412	CASP8AP2	2648	2407	4395	4232	3215	3198	2735	2797	4014	3737	3054	3306	3274.1	2766	3876	3180	1.401	0.487	7.75059680360189e-08	5.77372853703344e-07	0.0027	0.0042	0.0036	0.0036	TRUE	NA
ENSG00000003096	KLHL13	1153	1089	2037	2778	3309	4967	1191	1266	1861	2453	3144	5135	2508.2	1228	2157	4140	1.731	0.791	7.78283823660816e-08	5.79095156808275e-07	0.0222	0.0046	0.0098	0.0098	TRUE	NA
ENSG00000118242	MREG	240	184	461	535	467	391	248	214	421	472	444	404	367.19	231	446	424	1.937	0.954	7.94290516023745e-08	5.90486172553367e-07	0.007	0.0139	0.0118	0.0118	TRUE	NA
ENSG00000137807	KIF23	3224	2115	4943	5000	3998	3496	3330	2458	4515	4415	3798	3614	3688.48	2894	4465	3706	1.555	0.637	7.95906706231598e-08	5.91514509942975e-07	0.0116	0.0041	0.0065	0.0065	TRUE	NA
ENSG00000082898	XPO1	13244	8952	19815	19336	16429	14147	13680	10404	18099	17073	15609	14626	14915.24	12042	17586	15118	1.47	0.556	8.02973899608286e-08	5.96592222953552e-07	0.0074	0.0038	0.0051	0.0051	TRUE	NA
ENSG00000104833	TUBB4A	183	156	369	741	377	557	189	181	337	654	358	576	382.62	185	496	467	2.523	1.335	8.11056316639881e-08	6.02421034251822e-07	0.0591	0.0136	0.0259	0.0259	TRUE	NA
ENSG00000168286	THAP11	912	842	1468	1694	1191	1258	942	979	1341	1496	1132	1301	1198.23	960	1418	1216	1.474	0.56	8.14915389691718e-08	6.05110418749157e-07	0	0.0065	0.0044	0.0044	TRUE	NA
ENSG00000184436	THAP7	805	581	1320	1384	1163	1072	832	675	1206	1222	1105	1108	1024.62	754	1214	1106	1.615	0.691	8.20251325404629e-08	6.08894545707412e-07	0.0063	0.0072	0.0069	0.0069	TRUE	NA
ENSG00000204604	ZNF468	458	340	836	831	552	537	473	395	764	734	524	555	574.2	434	749	540	1.726	0.787	8.24160311928853e-08	6.11617507932005e-07	0.0044	0.0103	0.0085	0.0085	TRUE	NA
ENSG00000107338	SHB	419	302	872	732	662	371	433	351	797	646	629	384	539.85	392	722	506	1.843	0.882	8.27625646330473e-08	6.14009736738603e-07	0.0114	0.0107	0.011	0.011	TRUE	NA
ENSG00000119392	GLE1	2954	2305	4533	5184	3600	3728	3051	2679	4141	4577	3420	3854	3620.42	2865	4359	3637	1.518	0.603	8.28852986717683e-08	6.14740700867277e-07	0.0103	0.0041	0.0058	0.0058	TRUE	NA
ENSG00000148426	PROSER2	380	389	707	851	389	405	393	452	646	751	370	419	505.02	422	698	394	1.654	0.726	8.30902750954924e-08	6.16081032423366e-07	0	0.0112	0.0069	0.0069	TRUE	NA
ENSG00000213339	QTRT1	796	530	1306	1322	1221	1041	822	616	1193	1167	1160	1076	1005.78	719	1180	1118	1.652	0.724	8.3132331444177e-08	6.1621294717597e-07	0.0084	0.0072	0.0076	0.0076	TRUE	NA
ENSG00000130764	LRRC47	2466	2276	4165	3943	3341	3225	2547	2645	3804	3481	3174	3334	3164.46	2596	3642	3254	1.403	0.489	8.31627479308272e-08	6.16258530406582e-07	0.0027	0.0042	0.0037	0.0037	TRUE	NA
ENSG00000167528	ZNF641	289	345	603	765	337	455	299	401	551	675	320	470	452.72	350	613	395	1.763	0.818	8.45446877377022e-08	6.26133667278783e-07	0	0.0121	0.0089	0.0089	TRUE	NA
ENSG00000169679	BUB1	4090	2793	6340	7315	5472	5237	4225	3246	5791	6459	5199	5414	5055.64	3736	6125	5306	1.645	0.718	8.50708118807948e-08	6.29846433735506e-07	0.0192	0.0038	0.0084	0.0084	TRUE	NA
ENSG00000145284	SCD5	732	754	1259	1475	898	1025	756	876	1150	1302	853	1060	999.61	816	1226	956	1.503	0.588	8.56246360718485e-08	6.33762061511102e-07	0	0.0073	0.0048	0.0048	TRUE	NA
ENSG00000188039	NWD1	14	12	57	175	7	17	14	14	52	155	7	18	43.2	14	104	12	6.359	2.669	8.58067243393167e-08	6.34739809087372e-07	0.1286	0.0616	0.0759	0.0759	TRUE	NA
ENSG00000139998	RAB15	1629	1454	2604	2657	1589	1570	1683	1690	2379	2346	1510	1623	1871.65	1686	2362	1566	1.401	0.486	8.61302280239732e-08	6.36947332751543e-07	0	0.0052	0.0034	0.0034	TRUE	NA
ENSG00000162194	LBHD1	638	420	1095	1134	916	837	659	488	1000	1001	870	865	814.04	574	1000	868	1.754	0.811	8.68160067210688e-08	6.4183187501646e-07	0.0127	0.0082	0.0096	0.0096	TRUE	NA
ENSG00000246528	RP11-159H10.3	75	60	192	242	106	93	77	70	175	214	101	96	122.19	74	194	98	2.635	1.398	8.75503094200951e-08	6.47072208301314e-07	0	0.0296	0.023	0.023	TRUE	NA
ENSG00000118193	KIF14	3663	2345	5752	6066	4951	4575	3784	2725	5254	5356	4704	4730	4425.47	3254	5305	4717	1.643	0.717	8.8202785755152e-08	6.51515341550927e-07	0.0154	0.0039	0.0084	0.0084	TRUE	NA
ENSG00000029725	RABEP1	4209	3749	6080	6688	5356	5275	4348	4357	5554	5905	5089	5454	5117.64	4352	5730	5272	1.315	0.396	8.82412597665867e-08	6.51610000515403e-07	3e-04	0.0038	0.0024	0.0024	TRUE	NA
ENSG00000164128	NPY1R	934	1020	1472	2161	815	1029	965	1185	1345	1908	774	1064	1206.83	1075	1626	919	1.499	0.584	8.91932217255581e-08	6.58256863039973e-07	0.002	0.0065	0.0049	0.0049	TRUE	NA
ENSG00000043093	DCUN1D1	3122	2697	4587	5057	3537	3519	3225	3135	4190	4465	3360	3638	3668.81	3180	4328	3499	1.36	0.443	8.93684145417786e-08	6.59166682337632e-07	0.0012	0.0041	0.003	0.003	TRUE	NA
ENSG00000256663	RP11-424C20.2	958	579	1543	1395	1441	1044	990	673	1409	1232	1369	1079	1125.34	832	1320	1224	1.609	0.686	8.95949686061761e-08	6.60645826873938e-07	0	0.0068	0.0069	0.0069	TRUE	NA
ENSG00000125319	C17orf53	315	244	581	661	460	393	325	284	531	584	437	406	427.77	304	558	422	1.831	0.873	9.00139711169061e-08	6.63350202122412e-07	0	0.0126	0.0102	0.0102	TRUE	NA
ENSG00000181773	GPR3	127	90	319	256	173	137	131	105	291	226	164	142	176.53	118	258	153	2.191	1.132	9.1388098821255e-08	6.73086070059678e-07	0	0.0231	0.0151	0.0151	TRUE	NA
ENSG00000184428	TOP1MT	1036	754	1667	1522	1404	1183	1070	876	1523	1344	1334	1223	1228.32	973	1434	1278	1.475	0.561	9.16205394833698e-08	6.74406840631935e-07	0	0.0065	0.0044	0.0044	TRUE	NA
ENSG00000100722	ZC3H14	2408	1929	3824	3505	2763	2543	2487	2242	3493	3095	2625	2629	2761.85	2364	3294	2627	1.392	0.478	9.1918545232347e-08	6.76404362844234e-07	0.0019	0.0044	0.0035	0.0035	TRUE	NA
ENSG00000123977	DAW1	11	19	60	107	45	68	11	22	55	94	43	70	49.3	16	74	56	4.499	2.17	9.25053672781788e-08	6.80525435118583e-07	0	0.0559	0.0388	0.0388	TRUE	NA
ENSG00000180008	SOCS4	2011	1676	3107	3146	2285	2218	2077	1948	2838	2778	2171	2293	2350.82	2012	2808	2232	1.395	0.48	9.27657049525422e-08	6.82242999498931e-07	0.0013	0.0047	0.0035	0.0035	TRUE	NA
ENSG00000116017	ARID3A	1233	1356	1902	2953	1488	1735	1274	1576	1737	2607	1414	1794	1733.62	1425	2172	1604	1.506	0.59	9.34987454872085e-08	6.86838484711501e-07	0.005	0.0054	0.0053	0.0053	TRUE	NA
ENSG00000128242	GAL3ST1	14	22	60	97	223	330	14	26	55	86	212	341	122.25	20	70	276	3.533	1.821	9.39103558946698e-08	6.89662662795009e-07	0	0.0296	0.0212	0.0212	TRUE	NA
ENSG00000109861	CTSC	3020	1847	4693	4161	3988	3298	3119	2147	4287	3674	3789	3410	3404.22	2633	3980	3600	1.528	0.611	9.42665075382946e-08	6.92078045370047e-07	0.0097	0.0042	0.006	0.006	TRUE	NA
ENSG00000114346	ECT2	5503	3221	8701	8883	6625	5807	5684	3744	7948	7843	6294	6004	6252.76	4714	7896	6149	1.701	0.766	9.5223200601408e-08	6.98899762795594e-07	0.0246	0.0037	0.0097	0.0097	TRUE	NA
ENSG00000100412	ACO2	2280	1893	3362	3600	2977	2748	2355	2200	3071	3179	2828	2841	2745.69	2278	3125	2834	1.372	0.456	9.52953649739419e-08	6.9922733126647e-07	9e-04	0.0045	0.0031	0.0031	TRUE	NA
ENSG00000022567	SLC45A4	608	550	1028	1154	937	978	628	639	939	1019	890	1011	854.42	634	979	950	1.543	0.626	9.74309179491651e-08	7.1427776019603e-07	0	0.008	0.0053	0.0053	TRUE	NA
ENSG00000221829	FANCG	1354	1105	2103	2494	2011	1745	1399	1284	1921	2202	1911	1804	1753.43	1342	2062	1858	1.536	0.62	9.75805801704945e-08	7.15168494496308e-07	0.0059	0.0054	0.0059	0.0059	TRUE	NA
ENSG00000099804	CDC34	2382	1999	3593	4066	3423	3551	2460	2323	3282	3590	3252	3671	3096.52	2392	3436	3462	1.434	0.52	9.78194820276e-08	7.16712563788488e-07	0.0041	0.0043	0.0042	0.0042	TRUE	NA
ENSG00000051596	THOC3	1008	718	1665	1815	1510	1515	1041	834	1521	1603	1435	1566	1333.33	938	1562	1500	1.666	0.737	9.88513665222084e-08	7.24064162916493e-07	0.0125	0.0062	0.0083	0.0083	TRUE	NA
ENSG00000165704	HPRT1	1673	894	2677	2306	2282	1698	1728	1039	2445	2036	2168	1756	1862	1384	2240	1962	1.655	0.727	1.00465450781513e-07	7.35674775835215e-07	0.0153	0.0052	0.0083	0.0083	TRUE	NA
ENSG00000079387	SENP1	1742	1554	2809	2789	2157	2112	1799	1806	2566	2463	2049	2184	2144.44	1802	2514	2116	1.395	0.48	1.00942109844553e-07	7.38952112857427e-07	0	0.0049	0.0034	0.0034	TRUE	NA
ENSG00000145416	MARCH1	326	378	639	790	551	649	337	439	584	698	523	671	541.96	388	641	597	1.658	0.729	1.01297306282909e-07	7.41338643531546e-07	0	0.0107	0.0069	0.0069	TRUE	NA
ENSG00000166396	SERPINB7	60	32	166	164	106	74	62	37	152	145	101	77	95.47	50	148	89	3.038	1.603	1.03074382725488e-07	7.54126750018372e-07	0	0.0349	0.0293	0.0293	TRUE	NA
ENSG00000129484	PARP2	778	563	1277	1534	1136	990	804	654	1166	1354	1079	1024	1013.61	729	1260	1052	1.732	0.793	1.03830326101446e-07	7.59438689903868e-07	0.0131	0.0072	0.0096	0.0096	TRUE	NA
ENSG00000198431	TXNRD1	9552	5756	13930	12286	12913	9186	9867	6690	12724	10848	12268	9497	10315.6	8278	11786	10882	1.445	0.531	1.05224683004867e-07	7.69415728450501e-07	0.0065	0.0037	0.0047	0.0047	TRUE	NA
ENSG00000156411	C14orf2	1325	1059	2112	2071	1697	1603	1369	1231	1929	1829	1612	1657	1604.46	1300	1879	1634	1.446	0.532	1.05794735657859e-07	7.73361344856456e-07	0.0015	0.0056	0.0041	0.0041	TRUE	NA
ENSG00000164902	PHAX	2456	2041	3830	3564	2712	2424	2537	2372	3498	3147	2577	2506	2772.82	2454	3322	2542	1.353	0.436	1.06122556740202e-07	7.75534482997819e-07	5e-04	0.0044	0.0029	0.0029	TRUE	NA
ENSG00000198369	SPRED2	2851	3022	4630	5229	3030	2907	2945	3512	4229	4617	2879	3006	3531.23	3228	4423	2942	1.373	0.457	1.0767992662729e-07	7.8578498181035e-07	0.0018	0.0041	0.0033	0.0033	TRUE	NA
ENSG00000009694	TENM1	1547	1772	2917	3074	4742	5148	1598	2059	2664	2714	4505	5322	3143.95	1828	2689	4914	1.483	0.568	1.09330029151277e-07	7.97139273699882e-07	0.0058	0.0043	0.005	0.005	TRUE	NA
ENSG00000132967	HMGB1P5	222	180	453	480	349	369	229	209	414	424	332	382	331.53	219	419	357	1.907	0.931	1.09776087361849e-07	8.00161807851363e-07	0	0.015	0.0112	0.0112	TRUE	NA
ENSG00000145041	DCAF1	1171	825	1918	1756	1682	1520	1210	959	1752	1550	1598	1572	1440.05	1084	1651	1585	1.526	0.61	1.12459066310584e-07	8.19247845369274e-07	0.0049	0.0059	0.0056	0.0056	TRUE	NA
ENSG00000085760	MTIF2	1429	963	2408	1965	1753	1505	1476	1119	2200	1735	1665	1556	1625.21	1298	1968	1610	1.518	0.602	1.13669226587213e-07	8.27588878779325e-07	0.0054	0.0056	0.0055	0.0055	TRUE	NA
ENSG00000149483	TMEM138	656	441	1100	1045	859	622	678	513	1005	923	816	643	762.79	596	964	730	1.632	0.707	1.13845772519245e-07	8.28636684759596e-07	0	0.0086	0.0071	0.0071	TRUE	NA
ENSG00000168952	STXBP6	122	122	348	315	109	98	126	142	318	278	104	101	178.11	134	298	102	2.226	1.154	1.14088213471401e-07	8.30163375675138e-07	0	0.023	0.0172	0.0172	TRUE	NA
ENSG00000134684	YARS	5143	3953	7609	9002	6475	6163	5312	4594	6950	7948	6152	6372	6221.44	4953	7449	6262	1.503	0.588	1.14660005798219e-07	8.340850321529e-07	0.0106	0.0037	0.0057	0.0057	TRUE	NA
ENSG00000058056	USP13	2728	2155	4451	4182	3426	3422	2818	2505	4066	3692	3255	3538	3312.24	2662	3879	3396	1.458	0.544	1.17056133483857e-07	8.51271623660521e-07	0.0049	0.0042	0.0047	0.0047	TRUE	NA
ENSG00000145088	EAF2	127	71	280	306	248	219	131	83	256	270	236	226	200.28	107	263	231	2.484	1.313	1.18774134395348e-07	8.632710769805e-07	0.0268	0.0212	0.0226	0.0226	TRUE	NA
ENSG00000212766	EWSAT1	27	27	93	148	37	49	28	31	85	131	35	51	60.12	30	108	43	3.573	1.837	1.20326222095284e-07	8.74051604722461e-07	5e-04	0.0484	0.0351	0.0351	TRUE	NA
ENSG00000100246	DNAL4	463	527	876	1067	538	663	478	612	800	942	511	685	671.6	545	871	598	1.604	0.682	1.21428995803598e-07	8.81557846893186e-07	0	0.0093	0.0064	0.0064	TRUE	NA
ENSG00000164638	SLC29A4	1339	1537	2324	2701	1682	1851	1383	1786	2123	2385	1598	1914	1864.8	1584	2254	1756	1.431	0.517	1.21809035984341e-07	8.83811562520666e-07	0	0.0052	0.004	0.004	TRUE	NA
ENSG00000069509	FUNDC1	646	533	1153	1369	993	1223	667	619	1053	1209	943	1264	959.42	643	1131	1104	1.747	0.805	1.22732590160533e-07	8.90004034016774e-07	0.0153	0.0074	0.0099	0.0099	TRUE	NA
ENSG00000151615	POU4F2	24	33	124	117	141	200	25	38	113	103	134	207	103.41	32	108	170	3.513	1.813	1.2339561371808e-07	8.94301258667419e-07	0.0386	0.0331	0.0347	0.0347	TRUE	NA
ENSG00000102226	USP11	4398	4146	6940	7996	4947	5917	4543	4819	6339	7060	4700	6118	5596.35	4681	6700	5409	1.429	0.515	1.24242734586612e-07	9.00183807368616e-07	0.006	0.0038	0.0044	0.0044	TRUE	NA
ENSG00000159346	ADIPOR1	2888	2537	4250	4904	3484	3612	2983	2949	3882	4330	3310	3734	3531.35	2966	4106	3522	1.381	0.466	1.24493124192874e-07	9.0174069848204e-07	0.0028	0.0041	0.0034	0.0034	TRUE	NA
ENSG00000260231	JHDM1D-AS1	46	53	131	220	104	110	48	62	120	194	99	114	105.93	55	157	106	2.839	1.506	1.26939920629991e-07	9.18939362713407e-07	0.0109	0.0326	0.0259	0.0259	TRUE	NA
ENSG00000162631	NTNG1	2868	2366	4185	4317	3713	3389	2962	2750	3823	3812	3528	3504	3396.34	2856	3818	3516	1.337	0.419	1.27065563869546e-07	9.19238992866509e-07	0	0.0042	0.0027	0.0027	TRUE	NA
ENSG00000196821	C6orf106	2982	2884	4411	5058	3231	3417	3080	3352	4029	4466	3070	3533	3588.26	3216	4248	3302	1.32	0.401	1.27089903680028e-07	9.19238992866509e-07	0	0.0041	0.0025	0.0025	TRUE	NA
ENSG00000084731	KIF3C	2566	2438	3765	4778	3155	3157	2651	2834	3439	4219	2997	3264	3233.86	2742	3829	3130	1.391	0.476	1.27180107333374e-07	9.19629506187648e-07	0.0025	0.0042	0.0036	0.0036	TRUE	NA
ENSG00000185551	NR2F2	6914	10671	15797	18946	7420	9093	7142	12402	14429	16728	7049	9401	11192.01	9772	15578	8225	1.647	0.72	1.28285988459857e-07	9.27361991727319e-07	0.0155	0.0037	0.0088	0.0088	TRUE	NA
ENSG00000105290	APLP1	142	148	338	406	103	133	147	172	309	358	98	138	203.54	160	334	118	2.094	1.066	1.2856462928608e-07	9.29111770267505e-07	0	0.021	0.0148	0.0148	TRUE	NA
ENSG00000184203	PPP1R2	2119	1735	3323	3673	2403	2585	2189	2016	3035	3243	2283	2673	2573.2	2102	3139	2478	1.49	0.575	1.29355321677113e-07	9.34294196242973e-07	0.007	0.0046	0.0053	0.0053	TRUE	NA
ENSG00000242715	CCDC169	77	57	203	200	121	107	80	66	185	177	115	111	122.23	73	181	113	2.484	1.313	1.3270607389756e-07	9.57134548886263e-07	0	0.0296	0.0197	0.0197	TRUE	NA
ENSG00000129691	ASH2L	1880	1531	3049	3574	2088	2427	1942	1779	2785	3156	1984	2509	2359.15	1860	2970	2246	1.589	0.668	1.32810277520422e-07	9.57614139020761e-07	0.0152	0.0047	0.0073	0.0073	TRUE	NA
ENSG00000228705	LINC00659	64	75	148	538	122	216	66	87	135	475	116	223	183.79	76	305	170	3.431	1.779	1.35260708410342e-07	9.75005872858541e-07	0.107	0.0225	0.0455	0.0455	TRUE	NA
ENSG00000167283	ATP5L	2262	1696	3386	3480	2851	2595	2336	1971	3093	3073	2709	2683	2644.12	2154	3083	2696	1.434	0.52	1.38944163801331e-07	9.99854644300028e-07	0.0038	0.0045	0.0043	0.0043	TRUE	NA
ENSG00000177051	FBXO46	760	700	1351	1316	1014	892	785	814	1234	1162	963	922	980.03	800	1198	942	1.499	0.584	1.38937804523824e-07	9.99854644300028e-07	0	0.0074	0.0048	0.0048	TRUE	NA
ENSG00000177548	RABEP2	667	418	1170	846	907	612	689	486	1069	747	862	633	747.48	588	908	748	1.544	0.627	1.38986979214721e-07	9.99879415625452e-07	0	0.0087	0.0053	0.0053	TRUE	NA
ENSG00000154719	MRPL39	946	615	1599	1689	1229	1196	977	715	1461	1491	1168	1237	1174.66	846	1476	1202	1.753	0.81	1.40552682392821e-07	1.01079315516203e-06	0.0192	0.0066	0.0104	0.0104	TRUE	NA
ENSG00000140406	MESDC1	1490	1476	2688	2731	2042	1667	1539	1715	2455	2411	1940	1723	1964.11	1627	2433	1832	1.495	0.581	1.40730152090445e-07	1.0115602072847e-06	0.005	0.0051	0.0053	0.0053	TRUE	NA
ENSG00000065548	ZC3H15	3475	2252	5159	4825	4265	3443	3589	2617	4712	4260	4052	3560	3798.5	3103	4486	3806	1.458	0.544	1.40916936605096e-07	1.01204344035249e-06	0.0064	0.004	0.0049	0.0049	TRUE	NA
ENSG00000101109	STK4	3158	2512	4675	4565	3418	3104	3262	2920	4270	4031	3247	3209	3489.82	3091	4150	3228	1.344	0.426	1.41625174092723e-07	1.01667480958936e-06	9e-04	0.0041	0.0029	0.0029	TRUE	NA
ENSG00000196622	NA	112	60	256	304	725	881	116	70	234	268	689	911	381.22	93	251	800	2.692	1.429	1.4164187739032e-07	1.01667480958936e-06	0.0734	0.0136	0.0277	0.0277	TRUE	NA
ENSG00000140350	ANP32A	5624	4419	8201	9106	7117	6825	5809	5136	7491	8040	6762	7056	6715.67	5472	7766	6909	1.419	0.505	1.41971460508441e-07	1.01875254015594e-06	0.0053	0.0037	0.0043	0.0043	TRUE	NA
ENSG00000165661	QSOX2	3013	2017	4611	4761	4113	3729	3112	2344	4212	4204	3908	3855	3605.82	2728	4208	3882	1.552	0.634	1.42479643566272e-07	1.02211032439703e-06	0.0122	0.0041	0.0067	0.0067	TRUE	NA
ENSG00000136522	MRPL47	1899	1225	2973	2659	2270	1914	1962	1424	2716	2348	2157	1979	2097.35	1693	2532	2068	1.506	0.591	1.42607685516123e-07	1.02273995303077e-06	0.0067	0.005	0.0055	0.0055	TRUE	NA
ENSG00000131037	EPS8L1	84	49	207	236	108	101	87	57	189	208	103	104	124.7	72	198	104	2.776	1.473	1.43232198176769e-07	1.02692876134925e-06	0.0231	0.0292	0.0278	0.0278	TRUE	NA
ENSG00000165238	WNK2	13	5	80	58	23	12	13	6	73	51	22	12	29.63	10	62	17	6.617	2.726	1.445979302397e-07	1.03584328305703e-06	0.0096	0.0816	0.0628	0.0628	TRUE	NA
ENSG00000168116	KIAA1586	1117	1052	2010	1954	1341	1396	1154	1223	1836	1725	1274	1443	1442.51	1188	1780	1358	1.5	0.585	1.44831755669189e-07	1.03722572905219e-06	0.004	0.0059	0.0052	0.0052	TRUE	NA
ENSG00000100664	EIF5	6820	7563	13658	13007	9521	9170	7045	8790	12476	11484	9046	9481	9720.13	7918	11980	9264	1.52	0.604	1.47036084413046e-07	1.05212210866985e-06	0.0103	0.0037	0.0062	0.0062	TRUE	NA
ENSG00000163535	SGO2	2446	1598	3878	4236	3020	2899	2527	1857	3542	3740	2869	2997	2922.1	2192	3641	2933	1.67	0.74	1.47531213426856e-07	1.05477341356278e-06	0.0185	0.0044	0.0092	0.0092	TRUE	NA
ENSG00000111906	HDDC2	1098	857	1708	2020	1717	1628	1134	996	1560	1784	1631	1683	1464.71	1065	1672	1657	1.568	0.648	1.49592785964558e-07	1.06891074833144e-06	0.0081	0.0059	0.0065	0.0065	TRUE	NA
ENSG00000126264	HCST	16	27	78	122	63	74	17	31	71	108	60	77	60.54	24	90	68	3.784	1.92	1.50068824823055e-07	1.07201063470646e-06	0	0.0481	0.0354	0.0354	TRUE	NA
ENSG00000167470	MIDN	9575	5746	13979	12301	10372	7612	9890	6678	12769	10861	9854	7870	9653.72	8284	11815	8862	1.447	0.533	1.50826955724233e-07	1.07712332413299e-06	0.007	0.0037	0.0048	0.0048	TRUE	NA
ENSG00000180035	ZNF48	638	627	1063	1253	1112	1213	659	729	971	1106	1056	1254	962.6	694	1038	1155	1.495	0.581	1.51178507006719e-07	1.07933038668418e-06	0	0.0074	0.0046	0.0046	TRUE	NA
ENSG00000128408	RIBC2	127	122	276	375	236	227	131	142	252	331	224	235	219.18	136	292	230	2.125	1.087	1.51473515104772e-07	1.08113263521239e-06	0.0045	0.0199	0.015	0.015	TRUE	NA
ENSG00000104853	CLPTM1	4303	3282	6516	6300	5120	4838	4445	3814	5952	5563	4864	5002	4939.97	4130	5758	4933	1.396	0.481	1.51804121743806e-07	1.08318788190052e-06	0.003	0.0038	0.0038	0.0038	TRUE	NA
ENSG00000171466	ZNF562	1377	1069	2121	2025	1930	1649	1422	1242	1937	1788	1834	1705	1654.77	1332	1862	1770	1.399	0.485	1.53296566066973e-07	1.09291586054767e-06	0	0.0055	0.0034	0.0034	TRUE	NA
ENSG00000057757	PITHD1	1518	1486	3053	2639	2157	2009	1568	1727	2789	2330	2049	2077	2090.03	1648	2560	2063	1.551	0.634	1.53530730717429e-07	1.09397107367259e-06	0.0103	0.005	0.0065	0.0065	TRUE	NA
ENSG00000125898	FAM110A	164	142	343	465	176	158	169	165	313	411	167	163	231.48	167	362	165	2.152	1.106	1.53518966568988e-07	1.09397107367259e-06	0.0118	0.0192	0.0168	0.0168	TRUE	NA
ENSG00000178074	C2orf69	855	810	1518	1519	1165	993	883	941	1387	1341	1107	1027	1114.3	912	1364	1067	1.495	0.58	1.5401038041548e-07	1.09708095670438e-06	0	0.0068	0.0049	0.0049	TRUE	NA
ENSG00000185133	INPP5J	63	52	154	266	168	164	65	60	141	235	160	170	138.37	62	188	165	2.923	1.547	1.56303565008177e-07	1.11248011025298e-06	0.0391	0.0273	0.0307	0.0307	TRUE	NA
ENSG00000165792	METTL17	527	400	930	870	729	658	544	465	849	768	693	680	666.63	504	808	686	1.604	0.681	1.5655143349925e-07	1.11393209686564e-06	0	0.0093	0.0065	0.0065	TRUE	NA
ENSG00000198356	ASNA1	1759	1289	2796	2982	2212	2241	1817	1498	2554	2633	2102	2317	2153.4	1658	2594	2210	1.566	0.647	1.57420298609379e-07	1.1194871137455e-06	0.0102	0.0049	0.0068	0.0068	TRUE	NA
ENSG00000176087	SLC35A4	3177	2555	5091	5001	3806	3928	3282	2969	4650	4416	3616	4061	3832.33	3126	4533	3838	1.45	0.536	1.58364905136072e-07	1.12588935216421e-06	0.0056	0.004	0.0048	0.0048	TRUE	NA
ENSG00000136897	MRPL50	1078	743	1707	1615	1363	1147	1114	864	1559	1426	1295	1186	1240.5	989	1492	1240	1.517	0.601	1.58580122877057e-07	1.12710389601535e-06	0.0035	0.0064	0.0054	0.0054	TRUE	NA
ENSG00000104290	FZD3	1622	1775	2694	3081	1980	2186	1675	2063	2461	2720	1881	2260	2176.78	1869	2590	2070	1.392	0.477	1.58692121346192e-07	1.12726892911512e-06	0	0.0049	0.0035	0.0035	TRUE	NA
ENSG00000138821	SLC39A8	211	207	589	495	977	1253	218	241	538	437	928	1295	609.54	230	488	1112	2.138	1.096	1.58659309659395e-07	1.12726892911512e-06	0.0357	0.0099	0.0177	0.0177	TRUE	NA
ENSG00000255664	ARL6IP1P1	18	11	83	101	25	14	19	13	76	89	24	14	39.1	16	82	19	5.323	2.412	1.59515573459469e-07	1.1328014507839e-06	0	0.0663	0.0613	0.0613	TRUE	NA
ENSG00000183655	KLHL25	410	344	775	723	531	465	424	400	708	638	504	481	525.8	412	673	492	1.634	0.709	1.61659746896122e-07	1.1473866049265e-06	0	0.0109	0.0068	0.0068	TRUE	NA
ENSG00000126461	SCAF1	5815	4834	8358	8657	6705	6316	6007	5618	7634	7644	6370	6530	6633.82	5812	7639	6450	1.314	0.394	1.62565898461943e-07	1.15317346129638e-06	9e-04	0.0037	0.0026	0.0026	TRUE	NA
ENSG00000115053	NCL	36686	21499	57044	49139	50753	40055	37894	24987	52105	43387	48218	41412	41334	31440	47746	44815	1.541	0.623	1.68002815903088e-07	1.1904105775276e-06	0.0103	0.0048	0.0068	0.0068	TRUE	NA
ENSG00000161021	MAML1	3225	2867	4829	4908	4012	3824	3331	3332	4411	4333	3812	3954	3862.16	3332	4372	3883	1.312	0.392	1.68819040889953e-07	1.19586040262214e-06	0	0.004	0.0024	0.0024	TRUE	NA
ENSG00000100138	SNU13	3393	2416	5092	4772	4097	3622	3505	2808	4651	4213	3892	3745	3802.4	3156	4432	3818	1.409	0.494	1.6920774079056e-07	1.19794551920164e-06	0.004	0.004	0.004	0.004	TRUE	NA
ENSG00000123352	SPATS2	3218	2740	4636	5247	4165	3936	3324	3185	4235	4633	3957	4069	3900.38	3254	4434	4013	1.361	0.445	1.72616615921552e-07	1.22173884094978e-06	0.0018	0.004	0.0032	0.0032	TRUE	NA
ENSG00000110060	PUS3	577	427	994	905	859	732	596	496	908	799	816	757	728.7	546	854	786	1.564	0.645	1.72783028778415e-07	1.222575930852e-06	0	0.0088	0.0058	0.0058	TRUE	NA
ENSG00000138381	ASNSD1	2111	1810	3252	3303	2588	2548	2181	2104	2970	2916	2459	2634	2544.01	2142	2943	2546	1.374	0.458	1.73082610770025e-07	1.22435456838574e-06	0.0012	0.0046	0.0033	0.0033	TRUE	NA
ENSG00000101974	ATP11C	4324	3865	6295	6555	4005	3737	4466	4492	5750	5788	3805	3864	4694.12	4479	5769	3834	1.288	0.365	1.73405427953074e-07	1.22607739846311e-06	0	0.0039	0.0021	0.0021	TRUE	NA
ENSG00000166133	RPUSD2	445	418	819	852	690	627	460	486	748	752	656	648	624.94	473	750	652	1.588	0.667	1.73422721609746e-07	1.22607739846311e-06	0	0.0097	0.0061	0.0061	TRUE	NA
ENSG00000118513	MYB	185	176	396	426	422	467	191	205	362	376	401	483	336.21	198	369	442	1.865	0.9	1.73487824799949e-07	1.22619630136229e-06	0	0.0148	0.0102	0.0102	TRUE	NA
ENSG00000139546	TARBP2	1340	911	2112	2207	1698	1537	1384	1059	1929	1949	1613	1589	1587.17	1222	1939	1601	1.595	0.674	1.75551747326617e-07	1.24009363653948e-06	0.0108	0.0056	0.0073	0.0073	TRUE	NA
ENSG00000104783	KCNN4	22	26	94	87	387	328	23	30	86	77	368	339	153.73	26	82	354	3.088	1.627	1.77237502125743e-07	1.25130563427391e-06	0.0041	0.0254	0.0203	0.0203	TRUE	NA
ENSG00000168014	C2CD3	2111	1594	3145	3034	2833	2459	2181	1853	2873	2679	2692	2542	2469.76	2017	2776	2617	1.379	0.463	1.77850738305336e-07	1.25493734350209e-06	0	0.0046	0.0033	0.0033	TRUE	NA
[truncated: 3,063 more rows]
